# Supplementary material for: catena-Poly[tris­(μ2-1H-benzimidazole-5-carboxyl­ato)europium(III)]
Source: Acta Crystallogr Sect E Struct Rep Online. 2010 Dec 15;67(Pt 1):m75. doi: 10.1107/S1600536810051706 (PMC3050161; doi:10.1107/S1600536810051706)
Supplement: Supplementary file 1 [file e-67-00m75-sup1.cif]

##############################################################################
###                                                                        ###
###        Electronic paper (Acta Crystallographica Section E)             ###
###                                                                        ###
##############################################################################
#                                                                            #
# This CIF contains the data in a paper accepted for publication in Acta     #
# Crystallographica Section E. It conforms to the requirements of Notes      #
# for Authors for Section E, and has been peer reviewed under the auspices   #
# of the IUCr Commission on Journals.                                        #
#                                                                            #
# Full details of the Crystallographic Information File format               #
# are given in the paper "The Crystallographic Information File (CIF):       #
# a New Standard Archive File for Crystallography" by S. R. Hall, F. H.      #
# Allen and I. D. Brown [Acta Cryst. (1991), A47, 655-685].                  #
#                                                                            #
# The current version of the core CIF dictionary is obtainable from          #
# ftp://ftp.iucr.org/pub/cif_core.dic. The current version number is 2.4.    #
#                                                                            #
# Software is freely available for graphical display of the structure(s) in  #
# this CIF.  For information consult the CIF home page http://www.iucr.org/  #
# cif/home.html                                                              #
#                                                                            #
# This file may be used for bona fide research purposes within the           #
# scientific community so long as proper attribution is given to the journal # 
# article from which it was obtained.                                        #
#                                                                            #
##############################################################################
                                             
data_I
_audit_creation_method     SHELXL-97
_chemical_name_systematic
;
<i>catena</i>-Poly[tris(\m~2~-1<i>H</i>-benzimidazole-5-
carboxylato)europium(III)]
;
_chemical_name_common     ?
_chemical_formula_moiety     'C24 H15 Eu N6 O6'
_chemical_formula_sum     'C24 H15 Eu N6 O6'
_chemical_formula_iupac     '[Eu (C8 H5 N2 O2)3]'
_chemical_formula_weight     635.38
_chemical_melting_point     ?
_symmetry_cell_setting     monoclinic
_symmetry_space_group_name_H-M     'C c'
_symmetry_space_group_name_Hall     'C -2yc'
loop_
    _symmetry_equiv_pos_as_xyz
    'x, y, z'
    'x, -y, z+1/2'
    'x+1/2, y+1/2, z'
    'x+1/2, -y+1/2, z+1/2'
_cell_length_a     23.211(2)
_cell_length_b     12.4312(12)
_cell_length_c     8.1329(8)
_cell_angle_alpha     90.00
_cell_angle_beta     107.9020(10)
_cell_angle_gamma     90.00
_cell_volume     2233.1(4)
_cell_formula_units_Z     4
_cell_measurement_reflns_used     2300
_cell_measurement_theta_min     1.23
_cell_measurement_theta_max     28.00
_cell_measurement_temperature     293(2)
_exptl_crystal_description     block
_exptl_crystal_colour     colourless
_exptl_crystal_size_max     0.20
_exptl_crystal_size_mid     0.19
_exptl_crystal_size_min     0.13
_exptl_crystal_density_diffrn     1.890
_exptl_crystal_density_meas     ?
_exptl_crystal_density_method     'not measured'
_exptl_crystal_F_000     1248
_exptl_absorpt_coefficient_mu     2.866
_exptl_absorpt_correction_type     multi-scan
_exptl_absorpt_process_details     '(SADABS; Sheldrick, 2008)'
_exptl_absorpt_correction_T_min     0.5980
_exptl_absorpt_correction_T_max     0.7070
_exptl_special_details     ?
_diffrn_ambient_temperature     293(2)
_diffrn_radiation_type     MoK\a
_diffrn_radiation_wavelength     0.71073
_diffrn_radiation_source     'fine-focus sealed tube'
_diffrn_radiation_monochromator     graphite
_diffrn_measurement_device_type     'Bruker APEXII area-detector'
_diffrn_measurement_method     '\f and \w'
_diffrn_detector_area_resol_mean     ?
_diffrn_reflns_number     5623
_diffrn_reflns_av_R_equivalents     0.0188
_diffrn_reflns_av_sigmaI/netI     0.0322
_diffrn_reflns_theta_min     1.84
_diffrn_reflns_theta_max     25.20
_diffrn_reflns_theta_full     25.20
_diffrn_measured_fraction_theta_max     0.997
_diffrn_measured_fraction_theta_full     0.997
_diffrn_reflns_limit_h_min     -27
_diffrn_reflns_limit_h_max     27
_diffrn_reflns_limit_k_min     -12
_diffrn_reflns_limit_k_max     14
_diffrn_reflns_limit_l_min     -9
_diffrn_reflns_limit_l_max     9
_diffrn_standards_number     ?
_diffrn_standards_interval_count     ?
_diffrn_standards_interval_time     ?
_refine_special_details
;
 Refinement of F^2^ against ALL reflections.  The weighted R-factor wR and
 goodness of fit S are based on F^2^, conventional R-factors R are based
 on F, with F set to zero for negative F^2^. The threshold expression of
 F^2^ > 2sigma(F^2^) is used only for calculating R-factors(gt) etc. and is
 not relevant to the choice of reflections for refinement.  R-factors based
 on F^2^ are statistically about twice as large as those based on F, and R-
 factors based on ALL data will be even larger.
;
_reflns_number_total     3595
_reflns_number_gt     3412
_reflns_threshold_expression     I>2\s(I)
_refine_ls_structure_factor_coef     Fsqd
_refine_ls_matrix_type     full
_refine_ls_R_factor_all     0.0233
_refine_ls_R_factor_gt     0.0219
_refine_ls_wR_factor_gt     0.0530
_refine_ls_wR_factor_ref     0.0543
_refine_ls_goodness_of_fit_ref     1.054
_refine_ls_restrained_S_all     1.054
_refine_ls_number_reflns     3595
_refine_ls_number_parameters     335
_refine_ls_number_restraints     2
_refine_ls_hydrogen_treatment     constr
_refine_ls_weighting_scheme     calc
_refine_ls_weighting_details
         'calc w=1/[\s^2^(Fo^2^)+(0.0245P)^2^+1.8580P] where P=(Fo^2^+2Fc^2^)/3'
_atom_sites_solution_hydrogens     geom
_atom_sites_solution_primary     direct
_atom_sites_solution_secondary     difmap
_refine_ls_shift/su_max     0.000
_refine_ls_shift/su_mean     0.000
_refine_diff_density_max     1.065
_refine_diff_density_min     -0.664
_refine_ls_extinction_method     none
_refine_ls_extinction_coef     ?
_refine_ls_abs_structure_details     'Flack (1983), 1587 Friedel pairs'
_refine_ls_abs_structure_Flack     0.367(14)
loop_
    _atom_type_symbol
    _atom_type_description
    _atom_type_scat_dispersion_real
    _atom_type_scat_dispersion_imag
    _atom_type_scat_source
    'C' 'C' 0.0033 0.0016
                         'International Tables Vol C Tables 4.2.6.8 and 6.1.1.4'
    'H' 'H' 0.0000 0.0000
                         'International Tables Vol C Tables 4.2.6.8 and 6.1.1.4'
    'Eu' 'Eu' -0.1578 3.6682
                         'International Tables Vol C Tables 4.2.6.8 and 6.1.1.4'
    'N' 'N' 0.0061 0.0033
                         'International Tables Vol C Tables 4.2.6.8 and 6.1.1.4'
    'O' 'O' 0.0106 0.0060
                         'International Tables Vol C Tables 4.2.6.8 and 6.1.1.4'
_computing_data_collection     'APEX2 (Bruker, 2004)'
_computing_cell_refinement     'SAINT (Bruker, 2004)'
_computing_data_reduction     'SAINT (Bruker, 2004)'
_computing_structure_solution     'SHELXS97 (Sheldrick, 2008)'
_computing_structure_refinement     'SHELXL97 (Sheldrick, 2008)'
_computing_molecular_graphics     'SHELXTL (Sheldrick, 2008)'
_computing_publication_material     'SHELXTL (Sheldrick, 2008)'
loop_
    _atom_site_type_symbol
    _atom_site_label
    _atom_site_fract_x
    _atom_site_fract_y
    _atom_site_fract_z
    _atom_site_U_iso_or_equiv
    _atom_site_adp_type
    _atom_site_calc_flag
    _atom_site_refinement_flags
    _atom_site_occupancy
    _atom_site_disorder_assembly
    _atom_site_disorder_group
    C C1 0.7810(2) -0.1030(3) 0.3121(6) 0.0246(10) Uani d . 1 . .
    C C2 0.7133(2) -0.1136(3) 0.2747(6) 0.0247(10) Uani d . 1 . .
    C C3 0.6748(2) -0.0808(4) 0.1122(7) 0.0320(11) Uani d . 1 . .
    H H3 0.6914 -0.0568 0.0285 0.038 Uiso calc R 1 . .
    C C4 0.6124(2) -0.0839(4) 0.0754(7) 0.0350(12) Uani d . 1 . .
    H H4 0.5869 -0.0602 -0.0305 0.042 Uiso calc R 1 . .
    C C5 0.58948(19) -0.1233(4) 0.2012(6) 0.0262(10) Uani d . 1 . .
    C C6 0.6284(2) -0.1580(4) 0.3601(6) 0.0266(10) Uani d . 1 . .
    C C7 0.69065(19) -0.1513(4) 0.3995(6) 0.0260(10) Uani d . 1 . .
    H H7 0.7161 -0.1717 0.5074 0.031 Uiso calc R 1 . .
    C C8 0.5362(2) -0.1815(4) 0.3580(7) 0.0379(12) Uani d . 1 . .
    H H8 0.5029 -0.2007 0.3920 0.045 Uiso calc R 1 . .
    C C9 0.9849(2) -0.0888(3) 0.5739(6) 0.0250(10) Uani d . 1 . .
    C C10 1.0465(2) -0.1076(3) 0.5592(6) 0.0235(10) Uani d . 1 . .
    C C11 1.0547(2) -0.1516(4) 0.4114(6) 0.0268(10) Uani d . 1 . .
    H H11 1.0219 -0.1689 0.3161 0.032 Uiso calc R 1 . .
    C C12 1.1136(2) -0.1687(4) 0.4115(6) 0.0266(10) Uani d . 1 . .
    C C13 1.16339(19) -0.1397(4) 0.5542(6) 0.0272(10) Uani d . 1 . .
    C C14 1.1553(2) -0.0948(4) 0.7007(7) 0.0355(12) Uani d . 1 . .
    H H14 1.1882 -0.0749 0.7940 0.043 Uiso calc R 1 . .
    C C15 1.0968(2) -0.0804(4) 0.7041(6) 0.0333(12) Uani d . 1 . .
    H H15 1.0902 -0.0525 0.8027 0.040 Uiso calc R 1 . .
    C C16 1.1963(2) -0.2119(5) 0.3592(8) 0.0470(15) Uani d . 1 . .
    H H16 1.2226 -0.2391 0.3033 0.056 Uiso calc R 1 . .
    C C17 0.88812(19) 0.1921(3) 0.4501(6) 0.0238(11) Uani d . 1 . .
    C C18 0.8756(2) 0.3027(4) 0.3823(7) 0.0235(12) Uani d . 1 . .
    C C19 0.9090(2) 0.3881(4) 0.4713(7) 0.0248(11) Uani d . 1 . .
    H H19 0.9418 0.3766 0.5697 0.030 Uiso calc R 1 . .
    C C20 0.8928(5) 0.4911(4) 0.411(2) 0.0215(18) Uani d . 1 . .
    C C21 0.8393(2) 0.5091(3) 0.2693(7) 0.0246(11) Uani d . 1 . .
    C C22 0.8063(2) 0.4221(4) 0.1781(6) 0.0289(11) Uani d . 1 . .
    H H22 0.7722 0.4332 0.0834 0.035 Uiso calc R 1 . .
    C C23 0.8256(2) 0.3205(4) 0.2321(6) 0.0285(11) Uani d . 1 . .
    H H23 0.8056 0.2618 0.1690 0.034 Uiso calc R 1 . .
    C C24 0.8778(3) 0.6620(4) 0.3649(7) 0.0335(16) Uani d . 1 . .
    H H24 0.8834 0.7360 0.3760 0.040 Uiso calc R 1 . .
    Eu Eu1 0.88497(4) 0.004139(14) 0.65258(9) 0.01831(7) Uani d . 1 . .
    N N1 0.53063(17) -0.1384(3) 0.2059(6) 0.0357(10) Uani d . 1 . .
    H H1 0.4976 -0.1229 0.1264 0.043 Uiso calc R 1 . .
    N N2 0.59260(17) -0.1958(4) 0.4594(6) 0.0347(10) Uani d . 1 . .
    N N3 1.13677(18) -0.2146(4) 0.2901(6) 0.0388(10) Uani d . 1 . .
    H H3A 1.1166 -0.2396 0.1904 0.047 Uiso calc R 1 . .
    N N4 1.21553(18) -0.1670(3) 0.5153(6) 0.0372(10) Uani d . 1 . .
    N N5 0.83136(19) 0.6180(3) 0.2483(6) 0.0307(10) Uani d . 1 . .
    H H5 0.8021 0.6508 0.1742 0.037 Uiso calc R 1 . .
    N N6 0.91641(18) 0.5911(3) 0.4667(6) 0.0296(9) Uani d . 1 . .
    O O1 0.81272(13) -0.1030(3) 0.4680(4) 0.0293(7) Uani d . 1 . .
    O O2 0.80206(14) -0.0948(3) 0.1870(4) 0.0340(8) Uani d . 1 . .
    O O3 0.93970(13) -0.0700(3) 0.4411(4) 0.0257(7) Uani d . 1 . .
    O O4 0.97779(16) -0.0890(3) 0.7212(4) 0.0416(9) Uani d . 1 . .
    O O5 0.86050(14) 0.1111(2) 0.3630(4) 0.0240(7) Uani d . 1 . .
    O O6 0.92350(15) 0.1775(2) 0.6017(4) 0.0302(7) Uani d . 1 . .
loop_
    _atom_site_aniso_label
    _atom_site_aniso_U_11
    _atom_site_aniso_U_22
    _atom_site_aniso_U_33
    _atom_site_aniso_U_12
    _atom_site_aniso_U_13
    _atom_site_aniso_U_23
    C1 0.025(2) 0.022(2) 0.030(3) -0.0051(18) 0.013(2) -0.0025(18)
    C2 0.017(2) 0.024(2) 0.031(3) -0.0055(17) 0.005(2) -0.0043(18)
    C3 0.032(3) 0.036(3) 0.029(3) -0.006(2) 0.012(2) 0.007(2)
    C4 0.034(3) 0.040(3) 0.027(3) 0.002(2) 0.003(2) 0.007(2)
    C5 0.016(2) 0.031(2) 0.027(3) 0.0007(19) 0.001(2) -0.0004(19)
    C6 0.021(2) 0.033(3) 0.027(3) 0.0007(19) 0.008(2) 0.000(2)
    C7 0.018(2) 0.033(3) 0.025(3) -0.0010(18) 0.004(2) 0.0056(19)
    C8 0.023(3) 0.049(3) 0.044(3) -0.003(2) 0.016(2) -0.007(3)
    C9 0.024(2) 0.025(2) 0.024(3) 0.0073(19) 0.004(2) 0.0018(19)
    C10 0.017(2) 0.026(2) 0.027(3) 0.0025(18) 0.005(2) -0.0010(18)
    C11 0.017(2) 0.032(2) 0.030(3) 0.0000(19) 0.005(2) -0.003(2)
    C12 0.024(2) 0.030(2) 0.025(3) -0.0008(19) 0.006(2) -0.0020(19)
    C13 0.014(2) 0.029(2) 0.037(3) 0.0010(18) 0.005(2) 0.000(2)
    C14 0.022(3) 0.041(3) 0.036(3) -0.001(2) -0.002(2) -0.013(2)
    C15 0.033(3) 0.035(3) 0.028(3) 0.007(2) 0.004(2) -0.011(2)
    C16 0.033(3) 0.065(4) 0.053(4) 0.003(3) 0.027(3) -0.007(3)
    C17 0.021(2) 0.028(2) 0.029(3) 0.0003(19) 0.018(2) -0.0008(19)
    C18 0.019(3) 0.026(2) 0.029(3) 0.002(2) 0.012(3) 0.001(2)
    C19 0.018(3) 0.028(3) 0.028(3) 0.000(2) 0.005(2) 0.001(2)
    C20 0.014(5) 0.022(2) 0.028(3) 0.003(2) 0.007(4) 0.007(2)
    C21 0.016(3) 0.030(3) 0.026(3) 0.0005(17) 0.005(2) 0.0037(18)
    C22 0.021(2) 0.036(3) 0.026(3) 0.001(2) 0.001(2) 0.004(2)
    C23 0.022(2) 0.034(3) 0.028(3) -0.006(2) 0.005(2) -0.006(2)
    C24 0.030(4) 0.024(3) 0.048(5) 0.003(3) 0.014(4) 0.007(3)
    Eu1 0.01663(10) 0.02304(10) 0.01675(10) 0.00095(12) 0.00732(7) 0.00014(12)
    N1 0.016(2) 0.048(3) 0.039(3) 0.0046(18) 0.0030(19) 0.002(2)
    N2 0.021(2) 0.052(3) 0.035(3) -0.0045(19) 0.0135(19) 0.002(2)
    N3 0.022(2) 0.064(3) 0.031(3) 0.003(2) 0.0091(18) -0.009(2)
    N4 0.021(2) 0.049(3) 0.044(3) -0.0021(19) 0.012(2) -0.007(2)
    N5 0.024(2) 0.029(2) 0.037(3) 0.0042(18) 0.005(2) 0.0062(18)
    N6 0.026(2) 0.022(2) 0.040(3) -0.0045(17) 0.009(2) -0.0010(18)
    O1 0.0202(17) 0.0360(19) 0.029(2) -0.0072(14) 0.0032(15) -0.0032(14)
    O2 0.0261(18) 0.043(2) 0.034(2) -0.0138(15) 0.0119(16) -0.0060(16)
    O3 0.0183(17) 0.0327(18) 0.0256(18) 0.0060(13) 0.0063(14) 0.0054(14)
    O4 0.0321(19) 0.069(3) 0.026(2) 0.0199(18) 0.0120(16) 0.0046(17)
    O5 0.0285(17) 0.0204(16) 0.0230(17) -0.0002(13) 0.0080(14) -0.0008(13)
    O6 0.0311(18) 0.0283(17) 0.0244(19) -0.0013(14) -0.0016(15) 0.0049(14)
_geom_special_details
;
 All esds (except the esd in the dihedral angle between two l.s. planes)
 are estimated using the full covariance matrix.  The cell esds are taken
 into account individually in the estimation of esds in distances, angles
 and torsion angles; correlations between esds in cell parameters are only
 used when they are defined by crystal symmetry.  An approximate (isotropic)
 treatment of cell esds is used for estimating esds involving l.s. planes.
;
loop_
    _geom_bond_atom_site_label_1
    _geom_bond_atom_site_label_2
    _geom_bond_site_symmetry_2
    _geom_bond_distance
    _geom_bond_publ_flag
    C1 O1 . 1.255(5) ?
    C1 O2 . 1.261(5) ?
    C1 C2 . 1.511(6) ?
    C2 C7 . 1.363(6) ?
    C2 C3 . 1.409(7) ?
    C3 C4 . 1.385(7) ?
    C3 H3 . 0.9300 ?
    C4 C5 . 1.381(7) ?
    C4 H4 . 0.9300 ?
    C5 N1 . 1.391(6) ?
    C5 C6 . 1.398(6) ?
    C6 C7 . 1.383(6) ?
    C6 N2 . 1.406(6) ?
    C7 H7 . 0.9300 ?
    C8 N1 . 1.317(7) ?
    C8 N2 . 1.327(6) ?
    C8 H8 . 0.9300 ?
    C9 O4 . 1.258(5) ?
    C9 O3 . 1.275(5) ?
    C9 C10 . 1.491(6) ?
    C10 C11 . 1.385(7) ?
    C10 C15 . 1.421(6) ?
    C11 C12 . 1.384(6) ?
    C11 H11 . 0.9300 ?
    C12 N3 . 1.384(6) ?
    C12 C13 . 1.410(6) ?
    C13 C14 . 1.380(7) ?
    C13 N4 . 1.384(6) ?
    C14 C15 . 1.376(7) ?
    C14 H14 . 0.9300 ?
    C15 H15 . 0.9300 ?
    C16 N3 . 1.322(6) ?
    C16 N4 . 1.332(7) ?
    C16 H16 . 0.9300 ?
    C17 O6 . 1.267(5) ?
    C17 O5 . 1.283(5) ?
    C17 C18 . 1.477(6) ?
    C18 C19 . 1.381(7) ?
    C18 C23 . 1.420(7) ?
    C19 C20 . 1.381(8) ?
    C19 H19 . 0.9300 ?
    C20 N6 . 1.377(9) ?
    C20 C21 . 1.428(13) ?
    C21 N5 . 1.370(6) ?
    C21 C22 . 1.399(7) ?
    C22 C23 . 1.367(6) ?
    C22 H22 . 0.9300 ?
    C23 H23 . 0.9300 ?
    C24 N5 . 1.316(7) ?
    C24 N6 . 1.346(7) ?
    C24 H24 . 0.9300 ?
    Eu1 O1 . 2.300(3) ?
    Eu1 O2 2 2.320(3) ?
    Eu1 O4 . 2.357(3) ?
    Eu1 O6 . 2.417(3) ?
    Eu1 O5 2 2.429(3) ?
    Eu1 O3 2 2.441(3) ?
    Eu1 O3 . 2.601(3) ?
    Eu1 O5 . 2.610(3) ?
    N1 H1 . 0.8600 ?
    N3 H3A . 0.8600 ?
    N5 H5 . 0.8600 ?
    O2 Eu1 2_554 2.320(3) ?
    O3 Eu1 2_554 2.441(3) ?
    O5 Eu1 2_554 2.429(3) ?
loop_
    _geom_angle_atom_site_label_1
    _geom_angle_atom_site_label_2
    _geom_angle_atom_site_label_3
    _geom_angle_site_symmetry_1
    _geom_angle_site_symmetry_3
    _geom_angle
    _geom_angle_publ_flag
    O1 C1 O2 . . 124.2(4) ?
    O1 C1 C2 . . 117.0(4) ?
    O2 C1 C2 . . 118.8(4) ?
    C7 C2 C3 . . 121.2(4) ?
    C7 C2 C1 . . 119.7(4) ?
    C3 C2 C1 . . 119.0(4) ?
    C4 C3 C2 . . 121.0(4) ?
    C4 C3 H3 . . 119.5 ?
    C2 C3 H3 . . 119.5 ?
    C5 C4 C3 . . 117.7(5) ?
    C5 C4 H4 . . 121.1 ?
    C3 C4 H4 . . 121.1 ?
    C4 C5 N1 . . 132.4(4) ?
    C4 C5 C6 . . 120.5(4) ?
    N1 C5 C6 . . 107.1(4) ?
    C7 C6 C5 . . 121.9(4) ?
    C7 C6 N2 . . 130.3(5) ?
    C5 C6 N2 . . 107.8(4) ?
    C2 C7 C6 . . 117.6(4) ?
    C2 C7 H7 . . 121.2 ?
    C6 C7 H7 . . 121.2 ?
    N1 C8 N2 . . 115.6(5) ?
    N1 C8 H8 . . 122.2 ?
    N2 C8 H8 . . 122.2 ?
    O4 C9 O3 . . 119.5(4) ?
    O4 C9 C10 . . 119.1(4) ?
    O3 C9 C10 . . 121.4(4) ?
    C11 C10 C15 . . 121.1(4) ?
    C11 C10 C9 . . 121.5(4) ?
    C15 C10 C9 . . 117.4(4) ?
    C12 C11 C10 . . 117.3(4) ?
    C12 C11 H11 . . 121.3 ?
    C10 C11 H11 . . 121.3 ?
    C11 C12 N3 . . 131.6(4) ?
    C11 C12 C13 . . 121.4(4) ?
    N3 C12 C13 . . 107.0(4) ?
    C14 C13 N4 . . 131.1(4) ?
    C14 C13 C12 . . 121.3(4) ?
    N4 C13 C12 . . 107.6(4) ?
    C15 C14 C13 . . 117.8(5) ?
    C15 C14 H14 . . 121.1 ?
    C13 C14 H14 . . 121.1 ?
    C14 C15 C10 . . 121.1(4) ?
    C14 C15 H15 . . 119.5 ?
    C10 C15 H15 . . 119.5 ?
    N3 C16 N4 . . 114.6(5) ?
    N3 C16 H16 . . 122.7 ?
    N4 C16 H16 . . 122.7 ?
    O6 C17 O5 . . 119.3(4) ?
    O6 C17 C18 . . 119.4(4) ?
    O5 C17 C18 . . 121.2(4) ?
    C19 C18 C23 . . 120.6(4) ?
    C19 C18 C17 . . 120.4(5) ?
    C23 C18 C17 . . 118.7(4) ?
    C20 C19 C18 . . 118.6(7) ?
    C20 C19 H19 . . 120.7 ?
    C18 C19 H19 . . 120.7 ?
    N6 C20 C19 . . 133.0(11) ?
    N6 C20 C21 . . 106.4(5) ?
    C19 C20 C21 . . 120.4(8) ?
    N5 C21 C22 . . 131.8(5) ?
    N5 C21 C20 . . 107.9(4) ?
    C22 C21 C20 . . 120.4(4) ?
    C23 C22 C21 . . 118.2(5) ?
    C23 C22 H22 . . 120.9 ?
    C21 C22 H22 . . 120.9 ?
    C22 C23 C18 . . 121.4(4) ?
    C22 C23 H23 . . 119.3 ?
    C18 C23 H23 . . 119.3 ?
    N5 C24 N6 . . 114.5(5) ?
    N5 C24 H24 . . 122.8 ?
    N6 C24 H24 . . 122.8 ?
    O1 Eu1 O2 . 2 83.94(12) ?
    O1 Eu1 O4 . . 107.47(13) ?
    O2 Eu1 O4 2 . 160.37(12) ?
    O1 Eu1 O6 . . 129.67(12) ?
    O2 Eu1 O6 2 . 87.25(11) ?
    O4 Eu1 O6 . . 96.84(13) ?
    O1 Eu1 O5 . 2 80.62(11) ?
    O2 Eu1 O5 2 2 79.58(11) ?
    O4 Eu1 O5 . 2 86.46(12) ?
    O6 Eu1 O5 . 2 145.61(11) ?
    O1 Eu1 O3 . 2 151.78(11) ?
    O2 Eu1 O3 2 2 85.82(12) ?
    O4 Eu1 O3 . 2 76.66(12) ?
    O6 Eu1 O3 . 2 75.81(11) ?
    O5 Eu1 O3 2 2 71.68(10) ?
    O1 Eu1 O3 . . 76.68(11) ?
    O2 Eu1 O3 2 . 147.53(12) ?
    O4 Eu1 O3 . . 52.10(11) ?
    O6 Eu1 O3 . . 85.47(11) ?
    O5 Eu1 O3 2 . 121.64(11) ?
    O3 Eu1 O3 2 . 122.60(13) ?
    O1 Eu1 O5 . . 78.07(11) ?
    O2 Eu1 O5 2 . 84.43(11) ?
    O4 Eu1 O5 . . 113.16(11) ?
    O6 Eu1 O5 . . 51.75(10) ?
    O5 Eu1 O5 2 . 154.53(14) ?
    O3 Eu1 O5 2 . 126.96(10) ?
    O3 Eu1 O5 . . 66.35(10) ?
    O1 Eu1 Eu1 . 2 114.44(9) ?
    O2 Eu1 Eu1 2 2 68.71(9) ?
    O4 Eu1 Eu1 . 2 91.82(9) ?
    O6 Eu1 Eu1 . 2 107.90(8) ?
    O5 Eu1 Eu1 2 2 37.71(7) ?
    O3 Eu1 Eu1 2 2 37.56(7) ?
    O3 Eu1 Eu1 . 2 143.34(7) ?
    O5 Eu1 Eu1 . 2 147.99(6) ?
    O1 Eu1 Eu1 . 2_554 63.70(9) ?
    O2 Eu1 Eu1 2 2_554 112.81(9) ?
    O4 Eu1 Eu1 . 2_554 86.75(9) ?
    O6 Eu1 Eu1 . 2_554 74.80(8) ?
    O5 Eu1 Eu1 2 2_554 139.58(7) ?
    O3 Eu1 Eu1 2 2_554 144.06(7) ?
    O3 Eu1 Eu1 . 2_554 34.90(7) ?
    O5 Eu1 Eu1 . 2_554 34.69(6) ?
    Eu1 Eu1 Eu1 2 2_554 177.100(10) ?
    C8 N1 C5 . . 105.5(4) ?
    C8 N1 H1 . . 127.3 ?
    C5 N1 H1 . . 127.3 ?
    C8 N2 C6 . . 104.0(4) ?
    C16 N3 C12 . . 105.7(4) ?
    C16 N3 H3A . . 127.2 ?
    C12 N3 H3A . . 127.2 ?
    C16 N4 C13 . . 105.1(4) ?
    C24 N5 C21 . . 105.7(4) ?
    C24 N5 H5 . . 127.1 ?
    C21 N5 H5 . . 127.1 ?
    C24 N6 C20 . . 105.5(6) ?
    C1 O1 Eu1 . . 137.9(3) ?
    C1 O2 Eu1 . 2_554 132.7(3) ?
    C9 O3 Eu1 . 2_554 157.8(3) ?
    C9 O3 Eu1 . . 86.9(3) ?
    Eu1 O3 Eu1 2_554 . 107.53(11) ?
    C9 O4 Eu1 . . 98.7(3) ?
    C17 O5 Eu1 . 2_554 131.8(3) ?
    C17 O5 Eu1 . . 88.2(2) ?
    Eu1 O5 Eu1 2_554 . 107.59(11) ?
    C17 O6 Eu1 . . 97.5(3) ?
loop_
    _geom_hbond_atom_site_label_D
    _geom_hbond_atom_site_label_H
    _geom_hbond_atom_site_label_A
    _geom_hbond_site_symmetry_A
    _geom_hbond_distance_DH
    _geom_hbond_distance_HA
    _geom_hbond_distance_DA
    _geom_hbond_angle_DHA
    N3 H3A N2 4_544 0.86 1.96 2.798(6) 164.6
    N5 H5 N4 4_454 0.86 2.04 2.839(6) 154.7
    N1 H1 N6 4_454 0.86 1.97 2.827(6) 172.5
data_global
_journal_date_recd_electronic     2010-11-25
_journal_date_accepted     2010-12-09
_journal_name_full     'Acta Crystallographica, Section E'
_journal_year     2011
_journal_volume     67
_journal_issue      1
_journal_page_first     m75
_journal_page_last     m75
_journal_paper_category     QM
_journal_coeditor_code     RZ2533
_publ_contact_author_name     'Junlin Gao'
_publ_contact_author_address
;
Zhongshan Polytechnic, Zhongshan, Guangdong 528404, P.R. China
;
_publ_contact_author_email     wangjun7203@126.com
_publ_contact_author_fax     ?
_publ_contact_author_phone     ?
_publ_section_title
;\
<i>catena</i>-Poly[tris(\m~2~-1<i>H</i>-benzimidazole-5-carboxylato)\
europium(III)]
;
loop_
    _publ_author_name
    _publ_author_address
    'Gao, Junlin'
;
Zhongshan Polytechnic,
Zhongshan,
Guangdong 528404,
People's Republic of China
;
    'Wang, Jun'
;
Zhongshan Polytechnic,
Zhongshan,
Guangdong 528404,
People's Republic of China
;
    'Dai, Chuntao'
;
Zhongshan Polytechnic,
Zhongshan,
Guangdong 528404,
People's Republic of China
;
