# Supplementary material for: catena-Poly[tris­(μ2-1H-benzimidazole-5-carboxyl­ato)europium(III)]
Source: Acta Crystallogr Sect E Struct Rep Online. 2010 Dec 15;67(Pt 1):m75. doi: 10.1107/S1600536810051706 (PMC3050161; doi:10.1107/S1600536810051706)
Supplement: Supplementary file 2 [file e-67-00m75-Isup2.hkl]

# 
# h,k,l, Fc-squared, Fo-squared, sigma(Fo-squared) and status flag 
# 
data_I
_shelx_title ' 321 in Cc' 
_shelx_refln_list_code          4 
_shelx_F_calc_maximum      408.12 
_exptl_crystal_F_000      1248.00 
_reflns_d_resolution_high  0.8346 
 
loop_ 
 _symmetry_equiv_pos_as_xyz 
 'x, y, z' 
 'x, -y, z+1/2' 
 'x+1/2, y+1/2, z' 
 'x+1/2, -y+1/2, z+1/2' 
 
_cell_length_a    23.2110 
_cell_length_b    12.4312 
_cell_length_c     8.1329 
_cell_angle_alpha  90.000 
_cell_angle_beta  107.902 
_cell_angle_gamma  90.000 
 
_shelx_F_squared_multiplier     1.000 
 
loop_ 
 _refln_index_h 
 _refln_index_k 
 _refln_index_l 
 _refln_F_squared_calc 
 _refln_F_squared_meas 
 _refln_F_squared_sigma 
 _refln_observed_status 
   4   2  -9       26.22       58.22     56.15 o 
   6   2  -9       86.97       54.55     52.15 o 
   3   3  -9       70.94       73.74     58.38 o 
   5   3  -9       70.50       99.81     63.50 o 
   7   3  -9      446.77      554.57    105.57 o 
   9   3  -9       40.15       37.75     51.03 o 
  11   3  -9       99.83       38.23     52.31 o 
   2   4  -9        4.98      -13.76     48.47 o 
   4   4  -9       72.37       77.42     61.74 o 
   6   4  -9      233.75      131.33     65.58 o 
   8   4  -9       42.54      -48.15     46.39 o 
  10   4  -9      405.35      405.01    101.89 o 
  12   4  -9      432.13      411.73    101.41 o 
   3   5  -9      243.83      168.76     73.74 o 
   5   5  -9      259.22      363.90     92.62 o 
   7   5  -9      199.78      225.22     82.54 o 
   9   5  -9       47.43       10.88     54.71 o 
  11   5  -9      209.08      198.03     78.54 o 
   1   1  -8     8768.21     9599.23    378.94 o 
   3   1  -8     6014.51     6546.28    297.36 o 
   5   1  -8    15374.63    16711.12    577.45 o 
   0   2  -8     8381.50     8763.29    368.70 o 
   2   2  -8    11821.85    12618.28    467.24 o 
   4   2  -8    10692.55    10965.43    433.65 o 
   6   2  -8    14144.59    15276.62    541.94 o 
   8   2  -8    11320.95    12487.91    472.84 o 
  10   2  -8    12155.26    12733.13    491.87 o 
   1   3  -8     6850.14     7394.53    332.55 o 
   3   3  -8    15071.87    15159.37    543.22 o 
   5   3  -8     7478.50     7585.84    340.39 o 
   7   3  -8    13457.64    14256.73    525.46 o 
   9   3  -8     8195.64     8613.57    376.06 o 
  11   3  -8    12952.10    13209.16    506.75 o 
  13   3  -8     8198.33     8720.74    389.66 o 
   0   4  -8    12922.31    13063.60    494.91 o 
   2   4  -8    10798.03    11598.22    454.44 o 
   4   4  -8    13061.89    14273.68    528.50 o 
   6   4  -8     6362.33     6693.92    319.44 o 
   8   4  -8     8517.52     9098.56    393.34 o 
  10   4  -8     9473.70     9509.01    408.37 o 
  12   4  -8     9327.19     9752.95    419.57 o 
  14   4  -8    10540.33     9924.75    430.45 o 
  20   4  -8     6540.23     6772.30    369.82 o 
  -1   5  -8     6772.16     7184.03    333.35 o 
   1   5  -8     6113.80     5955.23    299.76 o 
   3   5  -8     5065.35     5510.71    284.88 o 
   5   5  -8     4763.93     4885.27    269.69 o 
   7   5  -8     2499.09     2379.53    186.19 o 
   9   5  -8     8132.38     8684.43    385.98 o 
  11   5  -8     7606.11     8175.13    372.06 o 
  13   5  -8     8567.60     8655.00    398.93 o 
  15   5  -8     8470.62     8778.65    406.45 o 
  17   5  -8     5451.70     5894.77    324.07 o 
  19   5  -8     5336.77     5425.29    326.63 o 
  -2   6  -8     5276.66     5801.51    304.56 o 
   0   6  -8    11399.98    12170.71    483.23 o 
   2   6  -8     6925.31     7128.84    342.15 o 
   4   6  -8     9756.79     9779.50    422.61 o 
   6   6  -8     5665.39     5668.11    299.92 o 
   8   6  -8     6544.28     6344.89    323.43 o 
  10   6  -8     7963.02     8435.86    387.10 o 
  12   6  -8     8907.55     9130.39    406.93 o 
  14   6  -8     8108.72     8306.77    394.62 o 
  16   6  -8     5818.60     6242.83    236.03 o 
  -1   7  -8     6593.01     7579.28    365.66 o 
   1   7  -8     6288.85     6731.83    339.43 o 
   3   7  -8     4035.33     4116.20    255.29 o 
   5   7  -8     5678.66     5950.59    316.08 o 
   7   7  -8     5592.28     6118.23    322.79 o 
   9   7  -8     7365.02     7332.15    359.75 o 
  11   7  -8     8536.23     8572.62    402.45 o 
  13   7  -8     9114.10     8958.12    413.33 o 
  15   7  -8     6760.09     7032.37    456.60 o 
   2   8  -8     6208.80     6319.77    344.87 o 
   4   8  -8     6569.62     6784.61    352.07 o 
   6   8  -8     5838.59     6017.61    327.11 o 
   8   8  -8     6749.61     7152.84    363.90 o 
  10   8  -8     5383.81     5906.44    323.75 o 
  12   8  -8     5262.52     4878.07    292.56 o 
  -1   1  -7     1870.47     1872.31    131.97 o 
   1   1  -7      786.85      895.12     97.09 o 
   3   1  -7     1097.76     1143.86    108.45 o 
   5   1  -7     1112.12     1104.51    109.25 o 
   7   1  -7      859.49      956.55    103.65 o 
  21   1  -7       42.43       18.40     42.55 o 
  23   1  -7       75.96        9.12     50.71 o 
  -2   2  -7     1280.06      990.46    102.85 o 
   0   2  -7      628.87      528.66     80.46 o 
   2   2  -7      275.29      340.39     68.14 o 
   4   2  -7     1650.62     1846.39    137.88 o 
   6   2  -7      379.43      259.29     61.90 o 
   8   2  -7       22.33       -5.60     30.71 o 
  10   2  -7     2317.13     2444.00    166.52 o 
  18   2  -7      298.46      223.46     72.78 o 
  20   2  -7       56.91       32.31     47.19 o 
  22   2  -7      265.03      232.90     84.62 o 
  24   2  -7      433.52      431.25    107.81 o 
  -3   3  -7      277.42      349.99     72.14 o 
  -1   3  -7     2179.64     2050.98    148.28 o 
   1   3  -7      982.91     1063.24    107.81 o 
   3   3  -7       57.57        4.96     33.91 o 
   5   3  -7      805.76     1071.88    112.93 o 
   7   3  -7      325.12      366.14     76.62 o 
   9   3  -7     1134.13     1143.86    119.81 o 
  11   3  -7      329.35      247.13     65.26 o 
  13   3  -7      307.39      313.36     76.78 o 
  15   3  -7      560.53      453.64     92.94 o 
  17   3  -7      221.99      198.19     72.94 o 
  19   3  -7      369.64      436.37     97.25 o 
  21   3  -7      140.70      190.51     77.58 o 
  23   3  -7      300.40      152.12     69.58 o 
  -4   4  -7      199.05      317.52     70.86 o 
  -2   4  -7     2313.21     2351.38    161.56 o 
   0   4  -7     2294.03     2416.80    162.52 o 
   2   4  -7      637.72      551.37     88.94 o 
   4   4  -7      163.40      119.17     49.75 o 
   6   4  -7      206.58      105.09     48.47 o 
   8   4  -7      126.26      150.20     58.54 o 
  10   4  -7      583.61      576.97     94.38 o 
  12   4  -7      812.05      798.03    107.49 o 
  14   4  -7       49.01        6.40     26.06 o 
  16   4  -7      165.01       67.52     34.53 o 
  18   4  -7      812.89      873.85    128.61 o 
  20   4  -7      446.10      498.91    107.81 o 
  22   4  -7      155.69       77.42     60.94 o 
  -3   5  -7      563.35      516.66     88.62 o 
  -1   5  -7      111.57       78.86     45.75 o 
   1   5  -7     1146.34     1130.90    119.65 o 
   3   5  -7     1107.21     1006.29    113.09 o 
   5   5  -7      379.48      206.03     63.82 o 
   7   5  -7       88.94      109.73     49.59 o 
   9   5  -7     1031.27     1010.29    119.33 o 
  11   5  -7       87.88      120.29     57.10 o 
  13   5  -7       57.18       44.72     27.88 o 
  15   5  -7      864.46      751.20     79.35 o 
  17   5  -7      128.01       94.48     39.66 o 
  19   5  -7      756.39      887.45    136.60 o 
  21   5  -7      370.30      290.96     90.86 o 
  -4   6  -7       18.17       18.72     46.23 o 
  -2   6  -7       63.20       36.79     46.87 o 
   0   6  -7       73.31       62.86     44.15 o 
   2   6  -7      751.33      781.55    106.05 o 
   4   6  -7      743.63      652.31    101.57 o 
   6   6  -7      139.39       49.75     46.71 o 
   8   6  -7      301.81      190.99     64.46 o 
  10   6  -7      140.44      101.09     52.79 o 
  12   6  -7       40.32        8.08     27.74 o 
  14   6  -7      279.40      291.99     56.00 o 
  16   6  -7      304.59      268.87     57.19 o 
  18   6  -7       19.67       28.07     33.25 o 
  20   6  -7      900.79     1098.43    154.20 o 
  -5   7  -7      154.82       49.59     55.51 o 
  -3   7  -7       70.78       62.54     53.43 o 
  -1   7  -7       99.09      105.89     59.18 o 
   1   7  -7       54.17       27.67     44.31 o 
   3   7  -7      383.15      532.34     95.97 o 
   5   7  -7      297.10      194.83     64.78 o 
   7   7  -7      233.42       96.77     54.55 o 
   9   7  -7      359.44      294.80     82.70 o 
  11   7  -7       24.37       15.98     26.68 o 
  13   7  -7      840.06      879.43     84.67 o 
  15   7  -7      932.17      818.47     85.49 o 
  17   7  -7     1232.95     1281.49    105.87 o 
  19   7  -7      147.94      114.25     47.75 o 
  -4   8  -7      158.09      233.06     80.94 o 
  -2   8  -7       43.69       58.70     58.86 o 
   0   8  -7      132.45      113.73     64.46 o 
   2   8  -7      775.86      652.15    113.25 o 
   4   8  -7     1230.70     1413.07    149.24 o 
   6   8  -7      801.17      797.07    118.21 o 
   8   8  -7      211.44      169.72     59.02 o 
  10   8  -7      273.95      388.54     92.94 o 
  12   8  -7      196.80      221.70     77.10 o 
  14   8  -7      936.24      895.11     88.54 o 
  16   8  -7     1160.75     1361.22    158.12 o 
  -1   9  -7       96.76       56.63     56.15 o 
   1   9  -7      154.31       21.27     48.15 o 
   3   9  -7      532.79      450.76    101.09 o 
   5   9  -7     1138.71     1038.13    136.12 o 
   7   9  -7      755.41      618.40    114.69 o 
   9   9  -7      258.13      258.17     81.58 o 
  11   9  -7      391.92      315.28     88.30 o 
  13   9  -7      444.87      318.16     87.82 o 
  15   9  -7      518.46      446.08     79.90 o 
   2  10  -7      498.51      502.11    113.57 o 
   4  10  -7      795.77      630.23    120.29 o 
   6  10  -7      899.53      826.34    128.29 o 
   8  10  -7      503.87      567.53    112.13 o 
  10  10  -7      217.84      140.44     72.94 o 
  -2   0  -6    22260.23    22868.38    664.62 o 
   0   0  -6     8122.03     8008.45    292.72 o 
   2   0  -6    19342.60    19176.71    584.65 o 
   4   0  -6     9845.98     9791.02    348.23 o 
  18   0  -6     3914.71     3443.73    218.18 o 
  20   0  -6     9102.22     8673.39    393.98 o 
  22   0  -6     6414.20     6359.28    327.91 o 
  24   0  -6     8328.17     8379.23    398.93 o 
  26   0  -6     7229.29     7310.55    384.86 o 
  -3   1  -6    22748.74    23182.21    685.90 o 
  -1   1  -6    14813.63    15276.77    487.39 o 
   1   1  -6    19818.74    20781.41    632.63 o 
   3   1  -6    20181.19    20649.76    640.79 o 
   5   1  -6    15450.93    14848.25    500.83 o 
   7   1  -6    15565.20    15184.16    508.51 o 
   9   1  -6    14722.48    14833.21    499.07 o 
  15   1  -6    28339.50    28942.46    890.81 o 
  17   1  -6    20896.19    20215.79    682.22 o 
  19   1  -6    20258.01    20383.27    687.50 o 
  21   1  -6    10349.96     9780.14    428.05 o 
  23   1  -6     8133.94     8074.83    270.77 o 
  25   1  -6     7048.92     7077.33    259.45 o 
  -4   2  -6    15551.93    15848.62    514.26 o 
  -2   2  -6    15378.26    15524.23    492.99 o 
   0   2  -6    16016.66    16895.23    534.10 o 
   2   2  -6    21271.74    21513.53    667.34 o 
   4   2  -6    14860.41    14401.81    490.27 o 
   6   2  -6    24283.25    24733.80    747.16 o 
   8   2  -6    15673.31    16091.28    525.46 o 
  14   2  -6    13772.58    13969.60    510.75 o 
  16   2  -6    14558.00    14331.42    529.30 o 
  18   2  -6    10515.75     9791.98    416.69 o 
  20   2  -6    10302.52     9672.17    426.45 o 
  22   2  -6     8064.52     7409.09    369.34 o 
  24   2  -6     8852.26     8924.05    420.53 o 
  -5   3  -6    16036.64    15669.79    515.70 o 
  -3   3  -6    12007.18    11533.92    409.01 o 
  -1   3  -6    15362.23    15769.61    525.94 o 
   1   3  -6    18687.72    18404.43    582.09 o 
   3   3  -6    13136.42    13218.76    452.04 o 
   5   3  -6    25966.72    25444.34    779.47 o 
   7   3  -6    15532.64    15839.51    528.82 o 
   9   3  -6    24357.79    24548.41    755.96 o 
  11   3  -6    16469.06    16029.46    384.25 o 
  13   3  -6    14752.64    15455.39    622.48 o 
  15   3  -6    11915.52    12060.82    453.48 o 
  17   3  -6    13522.77    13566.35    514.58 o 
  19   3  -6     6398.74     6226.20    311.76 o 
  21   3  -6    10321.88     9406.48    427.73 o 
  23   3  -6     7706.55     7046.46    369.34 o 
  25   3  -6     7477.23     7619.91    390.46 o 
  -6   4  -6     7869.40     8054.68    314.96 o 
  -4   4  -6     7505.51     7360.62    299.60 o 
  -2   4  -6     8703.65     8591.98    337.19 o 
   0   4  -6    19677.19    19666.66    616.48 o 
   2   4  -6     7812.11     7978.06    316.08 o 
   4   4  -6    23060.07    22215.75    690.86 o 
   6   4  -6    18194.88    18515.60    604.64 o 
   8   4  -6    16557.45    15959.79    538.58 o 
  10   4  -6    17782.72    17855.94    420.58 o 
  12   4  -6    15242.45    15140.64    373.25 o 
  14   4  -6    17910.70    18502.80    438.34 o 
  16   4  -6     9269.15     9314.41    272.68 o 
  18   4  -6    15081.69    14113.88    548.98 o 
  20   4  -6     9552.46     9897.07    429.49 o 
  22   4  -6     7658.43     7425.56    374.78 o 
  24   4  -6     7586.11     7835.86    397.34 o 
  -7   5  -6    12324.64    12703.21    450.28 o 
  -5   5  -6    13209.71    13523.96    476.51 o 
  -3   5  -6    13715.73    13972.16    486.27 o 
  -1   5  -6    21137.54    20943.44    665.58 o 
   1   5  -6    14762.90    15213.59    512.82 o 
   3   5  -6    22333.30    21177.62    668.78 o 
   5   5  -6    13446.23    13051.92    464.36 o 
   7   5  -6    24110.35    23285.54    733.73 o 
   9   5  -6    11378.79    11106.51    372.70 o 
  11   5  -6    22864.11    22653.40    698.86 o 
  13   5  -6    12856.67    12507.63    329.71 o 
  15   5  -6    11778.88    11545.38    317.64 o 
  17   5  -6    13023.23    12400.38    342.64 o 
  19   5  -6    11455.97    11994.28    495.07 o 
  21   5  -6    10537.38    10181.48    458.44 o 
  23   5  -6     9725.56    10574.81    483.87 o 
  -6   6  -6     8580.28     8395.23    360.55 o 
  -4   6  -6     4320.99     4359.81    236.10 o 
  -2   6  -6     8102.14     8023.33    342.31 o 
   0   6  -6     7780.99     7706.13    327.59 o 
   2   6  -6    10181.71     9740.15    383.10 o 
   4   6  -6    14626.46    14098.37    496.19 o 
   6   6  -6    11184.33    11435.39    428.05 o 
   8   6  -6    16430.00    16187.68    390.70 o 
  10   6  -6    13373.95    13302.74    336.09 o 
  12   6  -6     9126.25     8880.58    261.56 o 
  14   6  -6    10211.31     9642.94    284.97 o 
  16   6  -6     7500.28     7513.49    243.33 o 
  18   6  -6    10405.90    10079.84    305.53 o 
  20   6  -6     5481.10     5606.84    322.79 o 
  22   6  -6     9488.22     9528.05    460.20 o 
  -7   7  -6     6912.95     6331.29    321.04 o 
  -5   7  -6     7466.05     7252.97    334.47 o 
  -3   7  -6     9510.66     9210.53    396.70 o 
  -1   7  -6    15038.26    15569.50    552.65 o 
   1   7  -6     8455.72     8207.28    354.95 o 
   3   7  -6    14268.97    13947.53    508.35 o 
   5   7  -6     8584.16     8138.34    348.55 o 
   7   7  -6     9289.19     8982.59    374.30 o 
   9   7  -6    13302.36    13287.85    339.27 o 
  11   7  -6     7502.69     7535.43    234.50 o 
  13   7  -6    12067.82    11632.47    322.35 o 
  15   7  -6     7750.08     7620.67    248.36 o 
  17   7  -6     7151.83     7132.33    244.81 o 
  19   7  -6    11113.86    10509.31    320.31 o 
  21   7  -6     7776.46     7310.07    398.77 o 
  -8   8  -6     5506.23     5465.60    307.60 o 
  -6   8  -6     3482.59     3548.98    237.54 o 
  -4   8  -6     6279.02     6316.90    319.12 o 
  -2   8  -6     6385.76     6444.06    317.84 o 
   0   8  -6     7853.17     7569.85    349.03 o 
   2   8  -6    14069.22    14178.83    523.54 o 
   4   8  -6    10503.00    10204.19    418.45 o 
   6   8  -6    10319.46     9858.68    406.45 o 
   8   8  -6    11991.90    12151.36    466.28 o 
  10   8  -6     7173.70     7548.70    592.32 o 
  12   8  -6     8162.30     7887.91    404.45 o 
  14   8  -6     5123.78     5245.40    199.10 o 
  16   8  -6     6146.07     6119.50    224.87 o 
  18   8  -6     6302.53     6157.38    233.46 o 
  20   8  -6     5794.46     5830.86    228.95 o 
  -7   9  -6     3899.33     4117.79    276.57 o 
  -5   9  -6     6422.06     6135.82    338.95 o 
  -3   9  -6     6037.33     6056.80    326.79 o 
  -1   9  -6     7258.62     8062.36    374.30 o 
   1   9  -6    10482.72    10126.13    438.44 o 
   3   9  -6     8226.89     8547.67    382.94 o 
   5   9  -6     7568.66     7878.40    355.43 o 
   7   9  -6     6800.98     6204.60    312.88 o 
   9   9  -6     8751.60     7852.17    363.58 o 
  11   9  -6     6377.43     6540.84    317.84 o 
  13   9  -6     7838.19     7915.14    256.02 o 
  15   9  -6     6056.59     6332.48    542.34 o 
  17   9  -6     7415.70     7265.89    257.46 o 
  -4  10  -6     5363.04     6115.67    344.07 o 
  -2  10  -6     4502.25     4534.33    286.48 o 
   0  10  -6     6309.23     5927.88    328.55 o 
   2  10  -6     6033.57     6394.16    336.87 o 
   4  10  -6     5681.55     5824.71    309.84 o 
   6  10  -6     5658.60     5902.60    305.84 o 
   8  10  -6     6077.13     6129.91    312.40 o 
  10  10  -6     4578.31     4551.12    263.93 o 
  12  10  -6     4078.90     4053.81    249.21 o 
  14  10  -6     3924.67     3981.35    248.09 o 
  16  10  -6     3594.25     3908.21    283.21 o 
  -1  11  -6     3778.34     4267.20    282.33 o 
   1  11  -6     6235.59     5714.17    331.75 o 
   3  11  -6     5038.41     4759.23    291.92 o 
   5  11  -6     5386.91     5673.87    315.12 o 
   7  11  -6     5561.57     6050.41    322.32 o 
   9  11  -6     4447.10     4557.36    274.81 o 
  11  11  -6     6316.27     5944.19    323.59 o 
  -5   1  -5       32.46       20.63     19.99 o 
  -3   1  -5      132.25      107.69     21.29 o 
  -1   1  -5      126.15      166.24     25.59 o 
   1   1  -5     2220.60     2358.58    126.69 o 
   3   1  -5      740.76      970.62     78.70 o 
   5   1  -5      101.12      115.01     33.75 o 
   7   1  -5      951.85     1063.88     86.38 o 
   9   1  -5     1317.68     1488.73    103.17 o 
  11   1  -5     1117.77     1235.03     99.97 o 
  13   1  -5      123.05      134.84     43.03 o 
  15   1  -5     1739.12     1600.06    129.41 o 
  17   1  -5      640.25      511.41     73.34 o 
  19   1  -5     4114.88     4129.72    351.27 o 
  21   1  -5       74.65       89.25     35.80 o 
  23   1  -5      518.57      528.33     71.69 o 
  25   1  -5       28.53       10.00     32.78 o 
  27   1  -5       96.64       29.66     54.55 o 
  -6   2  -5      118.38      113.73     33.43 o 
  -4   2  -5      431.40      494.43     58.86 o 
  -2   2  -5      529.50      614.56     65.42 o 
   0   2  -5      443.94      465.16     59.34 o 
   2   2  -5      278.50      352.23     54.07 o 
   4   2  -5     3474.35     4057.33    182.67 o 
   6   2  -5     1036.96     1069.32     87.18 o 
   8   2  -5     2735.75     3324.72    165.56 o 
  10   2  -5      444.90      524.63     50.57 o 
  12   2  -5      279.95      266.86     41.13 o 
  14   2  -5      231.12      274.81     64.94 o 
  16   2  -5     1186.65     1135.86    117.73 o 
  18   2  -5      394.75      296.72     71.50 o 
  20   2  -5     2342.19     2241.57    119.27 o 
  22   2  -5      499.76      348.04     67.98 o 
  24   2  -5      392.01      332.41     63.02 o 
  26   2  -5      250.65      147.32     79.02 o 
  -7   3  -5      491.19      549.62     66.22 o 
  -5   3  -5       28.72       25.27     23.03 o 
  -3   3  -5     1283.38     1288.46     93.58 o 
  -1   3  -5      276.72      317.36     53.11 o 
   1   3  -5      817.51      851.14     80.46 o 
   3   3  -5      301.33      388.38     59.66 o 
   5   3  -5       65.63       67.50     28.79 o 
   7   3  -5     1208.47     1195.23     66.43 o 
   9   3  -5     3277.44     3490.28    174.19 o 
  11   3  -5      905.86      886.36     65.37 o 
  13   3  -5      977.02      929.20     68.91 o 
  15   3  -5     1299.22     1422.98    122.53 o 
  17   3  -5      771.58      667.50     99.17 o 
  19   3  -5      887.59      842.50    115.33 o 
  21   3  -5      887.12      760.76    117.41 o 
  23   3  -5       23.52       19.67     42.87 o 
  25   3  -5       48.52       46.23     52.63 o 
  -8   4  -5      134.75       92.14     39.67 o 
  -6   4  -5      326.08      254.33     52.95 o 
  -4   4  -5      816.13      950.31     85.58 o 
  -2   4  -5     1275.88     1328.93    100.13 o 
   0   4  -5      246.47      261.05     51.99 o 
   2   4  -5      746.43      725.25     78.70 o 
   4   4  -5      661.00      656.63     77.58 o 
   6   4  -5      182.24      133.63     27.82 o 
   8   4  -5      488.59      596.09     53.04 o 
  10   4  -5     2765.76     2586.55    131.57 o 
  12   4  -5      952.72      930.75     69.72 o 
  14   4  -5     1091.25     1022.22     75.93 o 
  16   4  -5       38.65       14.11     23.09 o 
  18   4  -5       78.90       64.62     46.39 o 
  20   4  -5      469.73      492.99    100.13 o 
  22   4  -5      466.63      295.28     82.70 o 
  24   4  -5      814.61      770.84    129.09 o 
  -9   5  -5      706.90      858.97     98.05 o 
  -7   5  -5       94.47       21.59     31.03 o 
  -5   5  -5      691.74      629.43     82.54 o 
  -3   5  -5       84.37      104.45     42.39 o 
  -1   5  -5       13.91        8.80     27.03 o 
   1   5  -5      330.93      317.68     61.10 o 
   3   5  -5      298.32      228.10     52.47 o 
   5   5  -5      391.66      440.84     44.85 o 
   7   5  -5     1362.92     1444.23    105.57 o 
   9   5  -5      624.38      641.02     92.14 o 
  11   5  -5      416.97      419.36     51.91 o 
  13   5  -5      347.08      413.01     67.42 o 
  15   5  -5       84.60       80.97     29.99 o 
  17   5  -5      722.50      707.02    102.69 o 
  19   5  -5      127.81      218.66     72.62 o 
  21   5  -5      164.54      143.00     65.90 o 
  23   5  -5      216.14      270.17     84.46 o 
  25   5  -5        9.48       25.27     51.03 o 
 -10   6  -5      840.15      840.90    107.81 o 
  -8   6  -5      845.25      846.50    104.13 o 
  -6   6  -5     2356.28     2407.21    162.36 o 
  -4   6  -5      319.53      284.09     63.18 o 
  -2   6  -5     3086.86     3035.36    180.59 o 
   0   6  -5      445.76      541.30     79.34 o 
   2   6  -5     1761.75     1663.24    128.93 o 
   4   6  -5      887.14      908.39     64.54 o 
   6   6  -5     1993.48     1934.00     92.86 o 
   8   6  -5      535.86      452.16    130.29 o 
  10   6  -5     1006.90     1033.55    131.49 o 
  12   6  -5     1462.26     1365.02     83.26 o 
  14   6  -5      160.19      187.61     78.46 o 
  16   6  -5      693.95      599.23     67.79 o 
  18   6  -5      303.74      272.99     52.54 o 
  20   6  -5      103.44      152.76     74.22 o 
  22   6  -5      196.92      123.33     72.94 o 
  24   6  -5      309.70      394.14    101.73 o 
  -9   7  -5      331.27      329.03     86.70 o 
  -7   7  -5      633.08      646.87    101.09 o 
  -5   7  -5      475.51      511.39     91.66 o 
  -3   7  -5     4227.23     3959.76    221.54 o 
  -1   7  -5     1774.03     1820.00    141.56 o 
   1   7  -5     1636.37     1582.62    128.93 o 
   3   7  -5     1345.82     1315.01    115.33 o 
   5   7  -5     1953.83     1978.46     91.08 o 
   7   7  -5        4.97       22.53     20.55 o 
   9   7  -5      225.80      232.11     52.55 o 
  11   7  -5      202.95      214.31     42.37 o 
  13   7  -5       23.12        3.57     24.14 o 
  15   7  -5     2509.72     2407.57    123.36 o 
  17   7  -5      905.62      931.28     84.05 o 
  19   7  -5      322.61      351.55     82.70 o 
  21   7  -5       60.04       50.23     58.38 o 
  23   7  -5      516.38      403.25    108.29 o 
 -10   8  -5      111.96      158.68     65.90 o 
  -8   8  -5      430.27      383.10     90.70 o 
  -6   8  -5      439.79      480.03    100.13 o 
  -4   8  -5     1768.58     1719.23    153.08 o 
  -2   8  -5     1094.75     1141.94    126.69 o 
   0   8  -5     1100.23     1194.41    124.13 o 
   2   8  -5      424.56      419.41     79.82 o 
   4   8  -5     1042.72      908.24    107.49 o 
   6   8  -5      167.49      130.37     51.51 o 
   8   8  -5      761.92      851.78     91.66 o 
  10   8  -5       37.78       46.87     28.39 o 
  12   8  -5       73.86       80.05     33.08 o 
  14   8  -5     1793.28     1694.70    105.96 o 
  16   8  -5     1094.68     1216.42     96.27 o 
  18   8  -5      680.43      649.61    101.09 o 
  20   8  -5       84.92       74.85     41.24 o 
  22   8  -5      386.66      434.93    116.45 o 
 -11   9  -5      630.62      500.99    118.85 o 
  -9   9  -5       59.87       54.71     60.78 o 
  -7   9  -5      880.19      944.39    139.00 o 
  -5   9  -5      347.09      234.02     78.06 o 
  -3   9  -5      845.59      930.15    126.05 o 
  -1   9  -5      653.12      619.36    104.29 o 
   1   9  -5      340.75      276.41     75.18 o 
   3   9  -5     1084.33     1086.91    123.33 o 
   5   9  -5      522.64      463.24     88.46 o 
   7   9  -5     1548.50     1366.36    133.72 o 
   9   9  -5      347.37      230.66     65.26 o 
  11   9  -5      484.06      467.39     62.02 o 
  13   9  -5      692.27      620.39     72.02 o 
  15   9  -5      532.75      578.54     73.64 o 
  17   9  -5       57.97       31.19     35.48 o 
  19   9  -5       24.35       14.22     35.77 o 
  -8  10  -5      107.27       99.49     70.22 o 
  -6  10  -5      208.44      107.81     66.86 o 
  -4  10  -5      494.57      552.17    114.53 o 
  -2  10  -5      175.05      126.69     64.94 o 
   0  10  -5      487.61      423.41     94.06 o 
   2  10  -5      897.89      822.34    115.17 o 
   4  10  -5     1155.19      964.71    123.01 o 
   6  10  -5      503.13      584.65    100.77 o 
   8  10  -5      116.73       85.42     55.19 o 
  10  10  -5      334.29      459.40     90.38 o 
  12  10  -5      291.02      219.10     50.43 o 
  14  10  -5      779.18      679.48     79.59 o 
  16  10  -5     1711.26     1658.29    180.83 o 
  18  10  -5      983.58      965.76     99.37 o 
  -7  11  -5      331.85      302.00    106.21 o 
  -5  11  -5      534.09      690.22    132.45 o 
  -3  11  -5      180.37      100.93     65.74 o 
  -1  11  -5      376.08      407.73     97.41 o 
   1  11  -5     1046.94     1171.21    143.96 o 
   3  11  -5      548.35      525.78    104.93 o 
   5  11  -5      932.82      817.38    118.21 o 
   7  11  -5     1822.20     1504.72    151.48 o 
   9  11  -5      828.58      710.21    110.69 o 
  11  11  -5      959.67      805.39    116.93 o 
  13  11  -5     1447.63     1063.40    129.57 o 
  15  11  -5      245.91      263.58     70.86 o 
  -2  12  -5      966.32      769.56    134.84 o 
   0  12  -5      733.19      775.64    131.17 o 
   2  12  -5     1133.90     1091.23    145.56 o 
   4  12  -5      146.80      190.51     72.46 o 
   6  12  -5      911.79      881.05    127.81 o 
   8  12  -5      236.64      212.58     76.30 o 
  10  12  -5      496.13      449.96     99.81 o 
  12  12  -5     1146.27     1025.33    135.16 o 
  -6   0  -4    19426.73    19638.67    535.38 o 
  -4   0  -4    54869.18    58780.52   1516.88 o 
  -2   0  -4    39503.92    40647.05   1077.80 o 
   0   0  -4    48255.58    48055.66   1266.71 o 
   2   0  -4    45724.54    42455.21   1131.22 o 
   4   0  -4    30062.43    30108.55    828.26 o 
   6   0  -4    63756.13    65251.77   1706.59 o 
  10   0  -4    84065.61    85648.65   2242.45 o 
  12   0  -4    57536.70    58102.30   1601.02 o 
  14   0  -4    40255.92    39356.99   1122.10 o 
  16   0  -4    41661.09    42399.39   1209.12 o 
  18   0  -4     7298.81     7231.69    312.08 o 
  20   0  -4    19697.05    19079.61    648.63 o 
  22   0  -4    15161.13    14212.25    526.58 o 
  24   0  -4    13295.53    12641.31    494.43 o 
  26   0  -4    11555.72    11164.26    465.64 o 
  -7   1  -4    17822.60    17115.97    483.55 o 
  -5   1  -4    22173.62    21460.81    418.11 o 
  -3   1  -4    34211.84    33687.74    637.27 o 
  -1   1  -4    29687.72    29234.14    563.05 o 
   1   1  -4    41679.71    41974.70   1122.10 o 
   3   1  -4    30250.86    29919.80    818.02 o 
   5   1  -4    51434.30    48131.80   1307.98 o 
   7   1  -4    12855.81    11884.00    272.05 o 
   9   1  -4    20472.06    20207.66    430.74 o 
  11   1  -4    13555.98    13126.62    448.20 o 
  13   1  -4    16399.93    16170.10    379.98 o 
  15   1  -4    15282.64    14986.03    352.65 o 
  17   1  -4    13418.28    13168.19    332.48 o 
  19   1  -4    17484.75    16747.25    710.29 o 
  21   1  -4    14241.80    13429.37    514.98 o 
  23   1  -4    16794.29    15388.94    688.22 o 
  25   1  -4     9767.53     9692.55    295.21 o 
  27   1  -4     6441.36     6764.47    319.92 o 
  -8   2  -4    13948.23    13682.32    418.61 o 
  -6   2  -4    15870.99    15047.72    453.80 o 
  -4   2  -4    18575.56    17917.04    528.66 o 
  -2   2  -4    23874.22    23630.42    665.90 o 
   0   2  -4    26854.96    26093.60    747.48 o 
   2   2  -4    31447.67    31170.35    864.57 o 
   6   2  -4    25659.79    23984.88    694.22 o 
   8   2  -4    41267.71    40226.85   1627.25 o 
  10   2  -4    27055.49    26997.20    550.88 o 
  12   2  -4    28436.25    28761.76    596.60 o 
  14   2  -4    20843.11    20663.36    662.07 o 
  16   2  -4    16763.50    16727.76    710.29 o 
  18   2  -4    11872.49    11457.08    302.82 o 
  20   2  -4    12776.10    12610.15    332.65 o 
  22   2  -4     9214.47     9094.40    271.54 o 
  24   2  -4    10553.07    10730.38    674.70 o 
  26   2  -4     5077.92     5080.51    201.74 o 
  -9   3  -4    17002.57    17256.89    514.26 o 
  -7   3  -4    17187.44    17564.33    520.82 o 
  -5   3  -4    14484.19    13957.44    437.80 o 
  -3   3  -4    24663.58    23838.68    678.38 o 
  -1   3  -4    20202.99    20089.59    583.05 o 
   1   3  -4    29546.17    28697.40    809.23 o 
   3   3  -4    31751.87    30931.69    885.21 o 
   5   3  -4    22343.65    20660.00    611.36 o 
   7   3  -4    42859.17    43094.02    893.92 o 
   9   3  -4    24509.96    24494.80    503.53 o 
  11   3  -4    32579.68    32539.88    934.55 o 
  13   3  -4    16180.47    15066.07    345.83 o 
  15   3  -4    25813.43    24649.99    775.64 o 
  17   3  -4    14904.89    14561.92    515.22 o 
  19   3  -4    14140.50    13721.83    519.38 o 
  21   3  -4    13069.67    12623.48    350.15 o 
  23   3  -4     7755.92     7522.21    247.41 o 
  25   3  -4     8783.73     9010.36    283.04 o 
  27   3  -4     6676.97     5792.71    325.83 o 
 -10   4  -4    23477.54    23388.56    691.50 o 
  -8   4  -4    20748.02    21035.42    626.87 o 
  -6   4  -4    24071.10    23429.83    680.94 o 
  -4   4  -4    15654.23    14213.05    465.96 o 
  -2   4  -4    24398.19    24322.39    711.97 o 
   0   4  -4    23828.76    24094.13    687.18 o 
   2   4  -4    28741.45    27716.54    801.39 o 
   4   4  -4    24437.55    23972.41    652.55 o 
   6   4  -4    29484.34    28450.60   1080.84 o 
   8   4  -4    20643.38    22201.95    463.06 o 
  10   4  -4    13822.21    13170.76    312.00 o 
  12   4  -4    15259.37    15170.21    351.26 o 
  14   4  -4    19269.67    19074.79    428.70 o 
  16   4  -4    12533.29    12648.14    308.98 o 
  18   4  -4    29135.62    29692.02    914.64 o 
  20   4  -4    10782.72    10382.22    430.13 o 
  22   4  -4    11541.82    11689.56    475.87 o 
  24   4  -4     6670.32     6258.99    339.43 o 
  26   4  -4     7680.77     7622.63    385.50 o 
 -11   5  -4    16309.53    16661.37    543.54 o 
  -9   5  -4     9833.38     9663.53    363.58 o 
  -7   5  -4    14639.32    14423.72    488.83 o 
  -5   5  -4    19289.29    18615.10    590.56 o 
  -3   5  -4     8085.54     8164.25    306.64 o 
  -1   5  -4    23049.41    22730.81    674.54 o 
   1   5  -4    15996.56    15292.45    498.27 o 
   3   5  -4    21361.48    21045.23    433.08 o 
   5   5  -4    13225.02    12749.22    294.54 o 
   7   5  -4    23595.96    23136.04    494.83 o 
   9   5  -4    17451.44    17053.73    383.72 o 
  11   5  -4    10932.04    11235.88    277.35 o 
  13   5  -4    18521.62    18427.76    418.44 o 
  15   5  -4    13093.03    12887.84    319.65 o 
  17   5  -4    18379.02    18078.73    424.10 o 
  19   5  -4    12641.35    12428.09    493.95 o 
  21   5  -4     9497.50     9416.40    425.17 o 
  23   5  -4     7182.02     7184.83    363.26 o 
  25   5  -4     5619.47     5388.18    317.20 o 
 -12   6  -4    14605.29    14360.06    523.06 o 
 -10   6  -4    16715.30    16364.97    564.65 o 
  -8   6  -4    25266.21    26174.54    791.15 o 
  -6   6  -4    25793.86    24946.23    771.96 o 
  -4   6  -4    22348.40    21551.12    675.98 o 
  -2   6  -4    16707.70    16792.06    529.46 o 
   0   6  -4    23632.75    23497.17    707.01 o 
   2   6  -4    17515.87    17507.40    595.76 o 
   4   6  -4    18358.95    17528.58    769.24 o 
   6   6  -4    19059.95    18649.33    449.96 o 
   8   6  -4    18898.83    17958.88    407.02 o 
  10   6  -4    16535.99    17189.29    390.07 o 
  12   6  -4    17109.83    17028.78    400.40 o 
  14   6  -4    19038.72    18773.30    481.31 o 
  16   6  -4    18104.83    17926.23    424.59 o 
  18   6  -4    18666.78    18313.99    440.34 o 
  20   6  -4    12464.04    11579.35    495.23 o 
  22   6  -4     8148.10     8119.62    399.09 o 
  24   6  -4     6482.04     6434.78    357.51 o 
 -13   7  -4     3889.17     3715.18    241.86 o 
 -11   7  -4     9482.35     9138.39    397.82 o 
  -9   7  -4     8502.13     8409.62    366.14 o 
  -7   7  -4     9812.57     9600.03    388.70 o 
  -5   7  -4    14714.43    13923.53    494.91 o 
  -3   7  -4    10837.91    10650.47    400.53 o 
  -1   7  -4    20909.83    20493.16    663.03 o 
   1   7  -4    15126.77    15185.44    505.31 o 
   3   7  -4    13941.62    13692.25    312.92 o 
   5   7  -4    17145.50    16907.61    378.68 o 
   7   7  -4    15024.69    14383.03    435.49 o 
   9   7  -4    13696.43    13520.93    326.91 o 
  11   7  -4    14451.93    13978.42    341.78 o 
  13   7  -4    17285.48    17114.79    406.41 o 
  15   7  -4     6284.49     6362.23    205.36 o 
  17   7  -4    13167.60    12965.19    341.64 o 
  19   7  -4     6513.11     6394.10    271.85 o 
  21   7  -4     6989.90     7627.59    381.82 o 
  23   7  -4     5190.27     5005.88    314.32 o 
 -12   8  -4     6422.98     5746.01    326.95 o 
 -10   8  -4     7609.57     7228.50    362.46 o 
  -8   8  -4     8636.46     8313.01    384.70 o 
  -6   8  -4    12132.45    12848.46    488.03 o 
  -4   8  -4    10068.07    10011.28    403.89 o 
  -2   8  -4    10491.09    10466.20    411.25 o 
   0   8  -4     8222.87     8101.55    339.91 o 
   2   8  -4    13695.30    13954.40    481.63 o 
   4   8  -4    13292.51    12843.17    453.64 o 
   6   8  -4    14057.14    13991.62    328.57 o 
   8   8  -4    19135.43    18895.91    428.16 o 
  10   8  -4    18869.03    18292.53    420.20 o 
  12   8  -4    14341.20    13811.28    352.15 o 
  14   8  -4    12984.02    12943.15    341.52 o 
  16   8  -4    11558.75    11566.22    346.39 o 
  18   8  -4     5525.89     5228.77    193.73 o 
  20   8  -4     5038.97     4988.13    311.92 o 
  22   8  -4     4539.75     4168.50    292.40 o 
 -13   9  -4     4556.53     3444.85    259.77 o 
 -11   9  -4     2835.02     2394.89    207.15 o 
  -9   9  -4     6691.85     6299.46    339.75 o 
  -7   9  -4     8889.84     8158.33    388.86 o 
  -5   9  -4     8674.07     8047.16    368.70 o 
  -3   9  -4    15079.94    14913.99    552.65 o 
  -1   9  -4    13719.28    12873.89    488.19 o 
   1   9  -4     7039.07     7272.80    321.52 o 
   3   9  -4    18117.03    18136.02    602.08 o 
   5   9  -4     8589.18     8310.77    347.43 o 
   7   9  -4    10787.17    10558.00    275.88 o 
   9   9  -4    13203.02    12951.98    332.95 o 
  11   9  -4    11424.67    10668.82    295.14 o 
  13   9  -4     8690.54     8679.13    261.91 o 
  15   9  -4     9384.70     8793.00    274.24 o 
  17   9  -4     4166.40     3884.39    242.26 o 
  19   9  -4     4942.34     4186.26    294.32 o 
  21   9  -4     5433.01     5227.26    337.03 o 
 -12  10  -4     2255.50     1905.42    202.51 o 
 -10  10  -4     5027.48     4151.23    289.52 o 
  -8  10  -4     7098.13     6611.06    361.98 o 
  -6  10  -4     7030.59     6868.91    354.63 o 
  -4  10  -4    10521.89     9292.27    428.21 o 
  -2  10  -4    12672.04    12406.49    490.27 o 
   0  10  -4     7240.73     6954.65    332.07 o 
   2  10  -4    10474.50     9940.74    413.97 o 
   4  10  -4    10714.60    10641.68    419.57 o 
   6  10  -4    12297.60    12386.98    466.44 o 
   8  10  -4    12453.10    12047.87    447.72 o 
  10  10  -4    15348.64    14812.48    377.39 o 
  12  10  -4    14239.76    13424.38    513.14 o 
  14  10  -4    11678.75    10170.17    343.59 o 
  16  10  -4     7855.09     8105.09    301.28 o 
  18  10  -4     4844.94     4424.11    308.40 o 
  -9  11  -4     4109.03     3853.70    277.85 o 
  -7  11  -4     5651.50     5781.84    331.59 o 
  -5  11  -4     6279.32     6241.56    344.55 o 
  -3  11  -4    10298.88     9923.95    446.92 o 
  -1  11  -4     4540.50     4965.41    279.61 o 
   1  11  -4     9828.76     9973.85    425.01 o 
   3  11  -4     5236.26     5172.88    279.45 o 
   5  11  -4     6909.45     6671.36    319.76 o 
   7  11  -4     5052.90     4808.33    260.09 o 
   9  11  -4     5413.99     5727.29    282.81 o 
  11  11  -4     4906.95     4399.48    241.70 o 
  13  11  -4     4027.62     3878.53    171.47 o 
  15  11  -4     6497.50     5597.44    759.56 o 
  17  11  -4     4031.58     3631.04    282.01 o 
  -6  12  -4     4208.01     4285.75    286.80 o 
  -4  12  -4     6173.19     5535.98    330.15 o 
  -2  12  -4     5767.09     5854.94    324.07 o 
   0  12  -4     8070.66     7808.34    384.70 o 
   2  12  -4     4017.28     4292.47    264.73 o 
   4  12  -4     7191.52     6660.81    337.51 o 
   6  12  -4     4655.42     4863.52    271.61 o 
   8  12  -4     6672.08     6509.81    321.04 o 
  10  12  -4     4917.77     4962.85    270.33 o 
  12  12  -4     6206.22     5924.04    297.36 o 
  14  12  -4     4498.88     4564.27    440.92 o 
  -3  13  -4     3040.15     3288.57    247.77 o 
  -1  13  -4     2905.58     3034.88    230.98 o 
   1  13  -4     6382.78     6389.68    346.15 o 
   3  13  -4     1576.25     1729.78    173.39 o 
   5  13  -4     6551.35     6593.14    343.11 o 
   7  13  -4     4371.80     4431.79    266.65 o 
   9  13  -4     2697.82     2866.44    207.63 o 
  -9   1  -3      880.89      951.75     59.66 o 
  -7   1  -3     2597.36     2855.73    109.65 o 
  -5   1  -3      501.90      562.09     27.59 o 
  -3   1  -3     5562.36     5890.61    134.95 o 
  -1   1  -3      995.52     1116.39     70.54 o 
   1   1  -3      329.76      440.84     42.71 o 
   3   1  -3      267.95      278.81     37.59 o 
   5   1  -3      806.73      984.58     46.81 o 
   7   1  -3     3734.94     4019.61    179.39 o 
   9   1  -3     1193.36     1181.67     46.93 o 
  11   1  -3     3886.88     4414.00    224.10 o 
  13   1  -3       10.71       29.43      9.86 o 
  15   1  -3      537.54      565.41     28.82 o 
  17   1  -3     1781.78     1860.91     81.46 o 
  19   1  -3      537.36      552.29     42.98 o 
  21   1  -3     1024.19      923.65     76.39 o 
  23   1  -3      694.78      660.72     71.24 o 
  25   1  -3       75.67       44.62     49.35 o 
  27   1  -3       39.18       27.29     37.72 o 
 -10   2  -3      770.20      965.51     68.78 o 
  -8   2  -3     2368.31     2618.35    119.01 o 
  -6   2  -3     2062.39     2179.59    103.65 o 
  -4   2  -3     6490.22     7212.34    235.30 o 
  -2   2  -3     6201.31     6339.77    222.66 o 
   0   2  -3     6893.17     7000.40    236.26 o 
   2   2  -3     3581.63     3397.18    141.40 o 
   4   2  -3      119.43      148.88     23.43 o 
   6   2  -3     4065.37     4680.20    127.63 o 
   8   2  -3     2075.56     2208.22    115.81 o 
  10   2  -3      423.73      404.85     37.71 o 
  12   2  -3      612.02      609.48     49.09 o 
  14   2  -3     1132.48     1214.60     55.45 o 
  16   2  -3      621.50      568.84     41.18 o 
  18   2  -3      271.50      262.27     32.14 o 
  20   2  -3      391.17      447.73     43.31 o 
  22   2  -3     1449.99     1232.64    170.36 o 
  24   2  -3        8.50        8.39     29.42 o 
  26   2  -3        9.64      -12.48     40.95 o 
 -11   3  -3      236.75      286.16     47.83 o 
  -9   3  -3       55.71      137.72     33.75 o 
  -7   3  -3      798.84     1013.65     74.70 o 
  -5   3  -3     2237.66     2241.17    112.77 o 
  -3   3  -3     6389.48     6876.75    239.78 o 
  -1   3  -3     3287.08     3385.83    143.48 o 
   1   3  -3       90.58      159.32     33.11 o 
   3   3  -3     1004.32      965.13     46.12 o 
   5   3  -3      296.18      252.72     53.59 o 
   7   3  -3      914.08     1149.55    111.97 o 
   9   3  -3      580.00      603.43     44.45 o 
  11   3  -3       37.84       12.95     14.39 o 
  13   3  -3     1071.40     1149.25    110.93 o 
  15   3  -3      917.46     1014.33     50.37 o 
  17   3  -3      925.90      959.73     52.69 o 
  19   3  -3      322.97      336.01     37.54 o 
  21   3  -3      280.45      295.71     39.57 o 
  23   3  -3      280.69      287.57     42.76 o 
  25   3  -3      119.73      117.41     63.66 o 
  27   3  -3      213.28      232.10     80.94 o 
 -12   4  -3     2679.56     2375.37    142.20 o 
 -10   4  -3       23.56       17.44     21.11 o 
  -8   4  -3      466.42      519.70     63.98 o 
  -6   4  -3      349.07      314.48     51.03 o 
  -4   4  -3     1997.93     2208.70    118.85 o 
  -2   4  -3      940.63      878.97     70.70 o 
   0   4  -3     1648.41     1759.06    100.45 o 
   2   4  -3     2741.99     2886.60    119.01 o 
   4   4  -3       49.15       33.37     15.51 o 
   6   4  -3     4538.41     4750.52    133.14 o 
   8   4  -3     2411.27     2523.05     92.17 o 
  10   4  -3      425.73      417.86     41.58 o 
  12   4  -3      955.79     1010.11     60.07 o 
  14   4  -3     2696.87     2985.38    112.88 o 
  16   4  -3      404.96      404.87     46.96 o 
  18   4  -3     1892.97     1879.95     93.92 o 
  20   4  -3     1327.57     1206.27    184.51 o 
  22   4  -3      965.05     1005.18     82.01 o 
  24   4  -3       87.85      126.28     43.57 o 
  26   4  -3      267.36      203.79     74.54 o 
 -13   5  -3      174.54      199.95     58.70 o 
 -11   5  -3      428.58      399.57     69.42 o 
  -9   5  -3       33.91       18.24     24.95 o 
  -7   5  -3      410.65      472.20     68.46 o 
  -5   5  -3     2673.03     3082.71    158.68 o 
  -3   5  -3       66.67       66.86     27.51 o 
  -1   5  -3     1329.08     1408.27     95.17 o 
   1   5  -3     2332.11     2404.58    131.33 o 
   3   5  -3     3534.69     3541.28    131.25 o 
   5   5  -3     1871.95     1833.50     75.11 o 
   7   5  -3      948.39     1101.52     99.97 o 
   9   5  -3     1396.89     1465.11     72.02 o 
  11   5  -3      547.82      543.06     48.53 o 
  13   5  -3      956.61     1024.71     87.50 o 
  15   5  -3     1195.24     1300.92    127.33 o 
  17   5  -3      226.07      229.91     32.49 o 
  19   5  -3      740.99      675.67     67.14 o 
  21   5  -3        7.37       15.91     44.39 o 
  23   5  -3      121.21       68.14     37.61 o 
  25   5  -3       61.19       52.14     51.19 o 
 -14   6  -3      369.64      249.05     68.94 o 
 -12   6  -3      247.19      128.77     51.99 o 
 -10   6  -3      263.38      260.73     63.66 o 
  -8   6  -3      169.90      194.67     54.71 o 
  -6   6  -3      233.29      292.08     60.94 o 
  -4   6  -3      456.49      566.73     74.70 o 
  -2   6  -3      874.41      778.20     82.22 o 
   0   6  -3     1442.63     1605.94     62.35 o 
   2   6  -3       48.02       77.95     19.06 o 
   4   6  -3      460.98      377.71     96.21 o 
   6   6  -3     4134.94     4226.79    251.05 o 
   8   6  -3      108.16       69.71     22.29 o 
  10   6  -3      977.05     1019.58    130.29 o 
  12   6  -3     1407.16     1334.97     75.54 o 
  14   6  -3     1087.32     1070.71     72.37 o 
  16   6  -3      269.64      202.96     73.34 o 
  18   6  -3     3101.37     3280.58    212.90 o 
  20   6  -3      210.77      163.26     41.49 o 
  22   6  -3       68.68      153.97     45.42 o 
  24   6  -3      745.58      638.68     80.36 o 
 -15   7  -3     1461.69     1104.03    131.65 o 
 -13   7  -3       87.85       46.87     48.47 o 
 -11   7  -3      286.09      289.68     73.90 o 
  -9   7  -3     1489.36     1502.96    135.16 o 
  -7   7  -3      724.63      762.04     98.53 o 
  -5   7  -3      361.84      415.41     74.38 o 
  -3   7  -3      155.04      103.65     45.91 o 
  -1   7  -3       63.35       51.03     33.59 o 
   1   7  -3     2979.69     3106.26    100.45 o 
   3   7  -3      579.04      565.84     73.10 o 
   5   7  -3     1506.55     1484.66     73.41 o 
   7   7  -3     1834.21     1828.11    241.38 o 
   9   7  -3      554.55      579.70     53.28 o 
  11   7  -3      761.57      816.48     63.20 o 
  13   7  -3       59.02       55.34     27.99 o 
  15   7  -3      303.10      199.41     43.51 o 
  17   7  -3     2083.08     2099.13    170.52 o 
  19   7  -3      497.72      418.93     96.61 o 
  21   7  -3     1433.85     1566.47    168.12 o 
  23   7  -3      157.99      126.53     77.42 o 
 -14   8  -3      849.55      680.46    114.21 o 
 -12   8  -3      314.45      308.88     82.38 o 
 -10   8  -3      641.25      766.84    112.29 o 
  -8   8  -3     1751.63     1668.84    146.36 o 
  -6   8  -3     2256.91     2103.93    159.16 o 
  -4   8  -3     1356.78     1352.44    122.05 o 
  -2   8  -3      464.01      604.64     87.34 o 
   0   8  -3     1293.24     1553.99    122.69 o 
   2   8  -3      334.86      280.09     59.82 o 
   4   8  -3     2400.18     2335.21    220.34 o 
   6   8  -3     1792.35     1785.71     85.83 o 
   8   8  -3      914.92     1003.03     85.02 o 
  10   8  -3      601.79      594.66    100.45 o 
  12   8  -3     1003.17      910.48     72.14 o 
  14   8  -3      890.70      795.45     69.18 o 
  16   8  -3     2050.74     2113.47    173.63 o 
  18   8  -3      842.63      854.81    130.05 o 
  20   8  -3      178.17      159.00     68.46 o 
  22   8  -3     1102.94     1290.06    164.92 o 
 -15   9  -3      500.59      455.56    105.57 o 
 -13   9  -3      364.80      433.01     99.17 o 
 -11   9  -3      440.78      515.38    104.13 o 
  -9   9  -3     1898.83     2068.58    168.60 o 
  -7   9  -3     1049.51     1021.97    124.29 o 
  -5   9  -3       77.26      150.68     57.26 o 
  -3   9  -3      662.60      809.23    105.57 o 
  -1   9  -3      393.45      350.79     75.34 o 
   1   9  -3      200.30      159.16     50.87 o 
   3   9  -3     2147.84     2254.13    149.72 o 
   5   9  -3     2042.64     1967.32    227.06 o 
   7   9  -3      877.15      886.88     67.41 o 
   9   9  -3     1719.06     1614.27    124.05 o 
  11   9  -3     3347.14     3203.77    135.39 o 
  13   9  -3     1471.26     1330.80     89.21 o 
  15   9  -3     1002.05      982.54     80.25 o 
  17   9  -3     1254.42     1353.24    158.84 o 
  19   9  -3      793.97      777.40    134.52 o 
  21   9  -3      141.76      204.91     83.50 o 
 -14  10  -3     1088.10      924.56    140.28 o 
 -12  10  -3      977.66     1016.69    138.84 o 
 -10  10  -3      744.63      628.31    114.53 o 
  -8  10  -3      958.50      751.16    118.53 o 
  -6  10  -3      201.46      258.49     75.50 o 
  -4  10  -3      648.13      593.76    101.09 o 
  -2  10  -3      312.62      286.80     75.18 o 
   0  10  -3     1158.79     1192.97    124.29 o 
   2  10  -3     4913.24     4437.23    235.46 o 
   4  10  -3     2437.35     2369.94    163.48 o 
   6  10  -3     2961.26     2892.36    177.71 o 
   8  10  -3     1665.59     1617.36     94.65 o 
  10  10  -3      420.27      337.98     54.07 o 
  12  10  -3      553.10      626.00     67.01 o 
  14  10  -3      517.28      489.01     85.50 o 
  16  10  -3     1184.45     1124.18    151.00 o 
  18  10  -3       53.79       95.97     65.26 o 
  20  10  -3      425.87      582.89    129.09 o 
 -13  11  -3      945.53      879.13    141.88 o 
 -11  11  -3     1238.50     1428.58    164.28 o 
  -9  11  -3      433.06      421.33    101.41 o 
  -7  11  -3     1055.59      967.75    133.24 o 
  -5  11  -3      993.64      699.98    115.33 o 
  -3  11  -3      822.96      769.40    115.17 o 
  -1  11  -3     1738.75     1807.04    157.24 o 
   1  11  -3     2704.62     2641.70    183.95 o 
   3  11  -3      969.92      989.98    115.01 o 
   5  11  -3     2258.84     2348.66    166.52 o 
   7  11  -3      758.87      621.28     92.94 o 
   9  11  -3      736.31      731.38     72.90 o 
  11  11  -3      604.40      540.20     66.83 o 
  13  11  -3     1025.31     1032.18     87.56 o 
  15  11  -3      906.41      797.71    138.20 o 
  17  11  -3      831.64      824.10    143.64 o 
 -10  12  -3      382.90      384.22    103.01 o 
  -8  12  -3      722.77      840.42    136.60 o 
  -6  12  -3      332.93      312.56     91.18 o 
  -4  12  -3     1336.32     1290.06    148.76 o 
  -2  12  -3      791.49      961.19    129.25 o 
   0  12  -3      672.94      748.44    112.29 o 
   2  12  -3      721.73      791.15    114.53 o 
   4  12  -3     1133.98     1131.22    126.85 o 
   6  12  -3      444.10      394.94     83.66 o 
   8  12  -3      229.81      214.50     63.34 o 
  10  12  -3      419.15      357.67     79.02 o 
  12  12  -3      102.30       61.69     37.18 o 
  14  12  -3      993.52     1040.05    153.56 o 
  16  12  -3      143.21      144.44     79.50 o 
  -7  13  -3      242.65      203.95     83.98 o 
  -5  13  -3     1387.60     1513.20    170.68 o 
  -3  13  -3      450.35      487.87    106.53 o 
  -1  13  -3      852.01      935.11    130.85 o 
   1  13  -3      872.23      771.16    120.93 o 
   3  13  -3     1114.66     1231.20    140.12 o 
   5  13  -3      270.68      167.80     66.22 o 
   7  13  -3      619.74      610.56    103.65 o 
   9  13  -3      439.23      572.81     99.01 o 
  11  13  -3      123.17      105.73     60.78 o 
   0  14  -3      666.93      890.33    132.77 o 
   2  14  -3     1368.67     1467.13    159.48 o 
   4  14  -3      545.43      444.68    100.45 o 
   6  14  -3      733.44      731.81    117.09 o 
 -10   0  -2    30757.86    30843.07    780.43 o 
  -8   0  -2    35791.92    37459.57    939.27 o 
  -6   0  -2    28391.90    28473.94    723.97 o 
  -4   0  -2    41049.30    40908.74   1018.13 o 
  -2   0  -2    46999.18    46383.78   1190.89 o 
   0   0  -2    22935.55    21149.79    562.89 o 
   2   0  -2     9419.36     9802.54    282.17 o 
   4   0  -2      296.81      392.74     26.29 o 
   6   0  -2     2104.22     2719.12    112.29 o 
   8   0  -2     7919.63     7560.31    360.54 o 
  10   0  -2    22829.90    22333.73    418.55 o 
  12   0  -2    15672.81    15848.82    309.51 o 
  14   0  -2    33687.26    34727.61    715.09 o 
  16   0  -2    17037.70    17872.36    361.61 o 
  18   0  -2    15054.63    15717.10    333.33 o 
  20   0  -2    14632.88    14724.94    329.32 o 
  22   0  -2    11795.81    11725.07    435.89 o 
  24   0  -2    10630.84    10172.20    407.41 o 
  26   0  -2     5814.34     6107.51    303.28 o 
 -11   1  -2    32334.75    34461.96    898.64 o 
  -9   1  -2    45258.76    48218.88    863.86 o 
  -7   1  -2    44276.18    44985.64    810.07 o 
  -5   1  -2    19350.22    18554.96    431.81 o 
  -3   1  -2    51146.48    50468.63    909.35 o 
  -1   1  -2    46665.18    46163.84   1203.36 o 
   1   1  -2    53355.94    54222.68   1386.19 o 
   3   1  -2    64679.19    63744.27   1347.81 o 
   5   1  -2   112969.22   112633.86   2903.87 o 
   7   1  -2    66189.75    64878.62    984.21 o 
   9   1  -2    54989.91    55244.51    686.84 o 
  11   1  -2    57950.02    60395.06    982.32 o 
  13   1  -2    19303.19    18780.81    258.17 o 
  15   1  -2    23939.31    24299.37    330.21 o 
  17   1  -2    16911.92    17104.55    248.78 o 
  19   1  -2    16965.88    17301.32    308.91 o 
  21   1  -2    12696.19    13068.74    253.24 o 
  23   1  -2    13968.45    13825.31    522.18 o 
  25   1  -2     9875.01    10011.19    290.72 o 
  27   1  -2     7357.97     7324.47    350.15 o 
 -12   2  -2    24893.45    24916.79    698.38 o 
 -10   2  -2    37233.49    37358.48   1004.22 o 
  -8   2  -2    43880.50    45317.34   1168.49 o 
  -6   2  -2    32428.64    30762.62    832.74 o 
  -4   2  -2    47480.32    48204.26   1249.43 o 
  -2   2  -2    23330.76    22884.37    614.24 o 
   0   2  -2    83902.41    81845.01   2142.64 o 
   2   2  -2    15053.55    13966.70    377.42 o 
   4   2  -2    43247.08    42272.64   1166.41 o 
   6   2  -2    50285.60    50539.48    941.41 o 
   8   2  -2    32613.50    31951.37    370.23 o 
  10   2  -2    53741.42    55462.58    667.93 o 
  12   2  -2    43404.30    44409.70    564.45 o 
  14   2  -2    26227.30    27003.71    450.79 o 
  16   2  -2    26710.03    27637.85    375.40 o 
  18   2  -2    18003.75    18470.59    324.39 o 
  20   2  -2    16639.89    17551.19    318.37 o 
  22   2  -2    12928.49    13061.05    303.88 o 
  24   2  -2    10732.35    11193.94    291.49 o 
  26   2  -2     8410.48     8291.90    377.18 o 
 -13   3  -2    17461.07    16653.85    537.94 o 
 -11   3  -2    22194.73    20477.49    624.00 o 
  -9   3  -2    23079.55    23224.44    659.67 o 
  -7   3  -2    19681.49    19161.03    561.13 o 
  -5   3  -2    54475.58    54201.72   1429.70 o 
  -3   3  -2    29399.80    29026.91    787.15 o 
  -1   3  -2    27321.30    26766.23    722.21 o 
   1   3  -2    61635.43    61145.40   1120.61 o 
   3   3  -2    30922.31    30249.86    956.07 o 
   5   3  -2    30900.82    30384.78    584.68 o 
   7   3  -2    43596.24    43553.48    822.16 o 
   9   3  -2    45924.70    46464.48    730.39 o 
  11   3  -2    29754.09    29478.16    346.94 o 
  13   3  -2    35976.19    36881.75    748.12 o 
  15   3  -2    27151.34    27288.02    443.16 o 
  17   3  -2    13011.83    13296.52    249.12 o 
  19   3  -2    15033.23    14910.04    281.08 o 
  21   3  -2     9214.14     9707.21    354.15 o 
  23   3  -2    10369.07    10772.01    420.85 o 
  25   3  -2     6680.87     7088.08    223.06 o 
  27   3  -2     7356.00     7262.41    360.07 o 
 -14   4  -2     5723.18     4825.45    237.70 o 
 -12   4  -2    12938.93    11095.96    417.33 o 
 -10   4  -2    15505.65    14728.76    484.83 o 
  -8   4  -2    17596.32    16897.15    519.38 o 
  -6   4  -2    32712.04    30959.68    901.36 o 
  -4   4  -2    27996.82    27105.34    758.20 o 
  -2   4  -2    39084.23    36943.87   1012.05 o 
   0   4  -2    27631.39    26855.19    518.61 o 
   2   4  -2    51927.00    51289.91    947.16 o 
   4   4  -2    61489.72    55884.61   2275.64 o 
   6   4  -2    44290.23    40580.24    774.32 o 
   8   4  -2    44978.64    45362.23    869.13 o 
  10   4  -2    23020.50    22803.21    304.22 o 
  12   4  -2    32646.21    32746.31    513.14 o 
  14   4  -2    16142.35    16176.52    281.72 o 
  16   4  -2    14090.21    13844.02    259.59 o 
  18   4  -2    14771.91    14787.98    278.31 o 
  20   4  -2     9673.33     9875.17    348.39 o 
  22   4  -2     7708.38     7980.52    233.87 o 
  24   4  -2     6115.44     6153.18    205.41 o 
  26   4  -2     5591.40     5766.94    206.29 o 
 -15   5  -2    19176.34    15369.87    575.85 o 
 -13   5  -2    13489.83    11530.88    441.80 o 
 -11   5  -2    14399.77    13259.55    471.08 o 
  -9   5  -2    21015.95    20388.23    639.51 o 
  -7   5  -2    25993.38    25331.41    750.84 o 
  -5   5  -2    49188.45    48469.63   1341.73 o 
  -3   5  -2    38121.24    44000.73   1081.16 o 
  -1   5  -2    41794.44    41466.06    766.52 o 
   1   5  -2    57998.54    57107.61   1048.17 o 
   3   5  -2    35917.16    35594.43    672.02 o 
   5   5  -2    35170.40    33263.62    650.51 o 
   7   5  -2    30062.67    29105.58    578.94 o 
   9   5  -2    24002.46    24408.02    498.19 o 
  11   5  -2    18208.78    18798.16    362.12 o 
  13   5  -2    28352.30    28387.26    456.41 o 
  15   5  -2    18263.91    18888.92    330.84 o 
  17   5  -2    16845.34    16993.05    385.45 o 
  19   5  -2    12214.38    12886.25    317.98 o 
  21   5  -2    16139.05    16579.10    654.79 o 
  23   5  -2     6521.44     7122.63    228.34 o 
  25   5  -2     9726.70    10127.86    293.76 o 
 -16   6  -2    13783.27    12038.27    487.55 o 
 -14   6  -2     3543.82     3381.99    205.39 o 
 -12   6  -2     6309.44     5839.10    279.61 o 
 -10   6  -2     7563.94     7036.87    303.92 o 
  -8   6  -2    11401.60    11645.57    418.77 o 
  -6   6  -2    26923.10    27770.28    832.10 o 
  -4   6  -2    27613.03    26669.94    792.11 o 
  -2   6  -2    36517.94    35403.08    685.22 o 
   0   6  -2     9016.34     8639.21    197.58 o 
   2   6  -2    62537.83    62314.35   1136.76 o 
   4   6  -2    16508.48    15953.81    333.98 o 
   6   6  -2    23570.68    22010.59    767.56 o 
   8   6  -2    20663.78    19778.84    420.87 o 
  10   6  -2     9521.32     9523.64    233.91 o 
  12   6  -2     8638.24     8374.52    218.00 o 
  14   6  -2    17394.62    17643.59    312.78 o 
  16   6  -2    10604.40    10636.75    270.63 o 
  18   6  -2    10897.18    11583.53    393.74 o 
  20   6  -2     8829.01     8567.15    250.63 o 
  22   6  -2     6197.25     6350.55    212.51 o 
  24   6  -2     3898.94     4120.87    169.44 o 
 -17   7  -2    13609.84    13625.21    519.86 o 
 -15   7  -2    13673.35    12821.26    497.47 o 
 -13   7  -2    15649.56    14315.91    542.74 o 
 -11   7  -2    12428.82    12015.87    462.60 o 
  -9   7  -2    13154.58    12980.74    470.92 o 
  -7   7  -2    18136.70    17766.84    586.09 o 
  -5   7  -2    15048.23    15312.93    510.59 o 
  -3   7  -2    21901.96    20580.66    651.35 o 
  -1   7  -2    35222.09    35600.95    915.92 o 
   1   7  -2     8189.94     8484.60    315.28 o 
   3   7  -2    61162.82    60441.48   1132.54 o 
   5   7  -2    15700.04    15345.31    401.33 o 
   7   7  -2    27962.59    26923.61    843.38 o 
   9   7  -2    17227.59    16988.97    378.06 o 
  11   7  -2    15489.87    15596.48    359.98 o 
  13   7  -2    19098.86    18833.39    421.62 o 
  15   7  -2    10479.59    10453.60    275.47 o 
  17   7  -2    17583.88    18512.63    603.68 o 
  19   7  -2     9009.08     9479.51    270.91 o 
  21   7  -2    10480.38    10083.82    289.13 o 
  23   7  -2     8900.65     9239.20    278.64 o 
 -18   8  -2     7115.70     6712.31    339.91 o 
 -16   8  -2     6597.53     6612.82    331.43 o 
 -14   8  -2    14335.52    14015.35    533.62 o 
 -12   8  -2    13683.96    12751.20    494.27 o 
 -10   8  -2     9403.24     9261.24    388.22 o 
  -8   8  -2    19234.61    19040.74    637.59 o 
  -6   8  -2    14936.11    14933.35    519.70 o 
  -4   8  -2    14637.83    14758.19    510.27 o 
  -2   8  -2    15671.58    15187.20    522.26 o 
   0   8  -2    20368.83    19453.12    625.44 o 
   2   8  -2    12347.45    12751.71    631.75 o 
   4   8  -2    17854.65    16313.46    434.85 o 
   6   8  -2    22806.34    21130.45    590.56 o 
   8   8  -2    10922.86    10109.62    455.40 o 
  10   8  -2    14932.50    14488.15    345.94 o 
  12   8  -2    11037.08    10788.19    282.31 o 
  14   8  -2    13494.77    13362.40    504.03 o 
  16   8  -2    16289.47    17457.64    607.52 o 
  18   8  -2    12318.60    12595.36    330.27 o 
  20   8  -2    10498.16    10953.90    506.03 o 
  22   8  -2     7997.09     8155.98    263.97 o 
 -17   9  -2     6128.94     6075.36    327.91 o 
 -15   9  -2     8888.32     8145.69    389.82 o 
 -13   9  -2    10260.47    10102.94    433.17 o 
 -11   9  -2    13166.50    12894.04    498.27 o 
  -9   9  -2     7156.06     6635.53    322.95 o 
  -7   9  -2     9531.72    10061.19    396.06 o 
  -5   9  -2     7150.10     6874.99    312.72 o 
  -3   9  -2    11904.00    13419.83    458.76 o 
  -1   9  -2    13076.46    12780.79    456.68 o 
   1   9  -2    16757.07    16793.34    554.09 o 
   3   9  -2    13159.67    12993.39    309.53 o 
   5   9  -2    23220.29    22268.63   1392.75 o 
   7   9  -2    14694.79    13559.25   1383.56 o 
   9   9  -2    15587.90    14509.86    486.83 o 
  11   9  -2    12045.43    11664.19    388.06 o 
  13   9  -2    10556.45    10792.52    279.87 o 
  15   9  -2     8178.28     8028.44    375.26 o 
  17   9  -2    10322.30     9854.04    440.84 o 
  19   9  -2     6450.97     6408.55    338.31 o 
  21   9  -2     5351.79     5448.86    276.09 o 
 -16  10  -2     3429.88     3546.11    244.58 o 
 -14  10  -2     6641.31     7010.31    356.55 o 
 -12  10  -2     8638.01     8492.16    395.42 o 
 -10  10  -2     9313.33     9260.28    405.65 o 
  -8  10  -2     7537.72     8178.49    362.14 o 
  -6  10  -2     8981.22     8902.29    373.66 o 
  -4  10  -2     7984.21     7984.30    344.39 o 
   0  10  -2    11742.08    11700.60    439.56 o 
   2  10  -2     3207.79     3477.96    195.63 o 
   4  10  -2     9959.96     9659.49    337.19 o 
   6  10  -2     4789.53     4343.19    166.36 o 
   8  10  -2     5939.86     5367.02    180.57 o 
  10  10  -2     5802.76     5498.23    184.66 o 
  12  10  -2     8846.13     9174.36    256.75 o 
  14  10  -2     4873.10     4651.89    272.25 o 
  16  10  -2    10019.87    10206.27    456.52 o 
  18  10  -2     7251.26     6809.25    361.98 o 
  20  10  -2     5215.99     5099.62    313.52 o 
 -15  11  -2     3283.29     2937.31    229.38 o 
 -13  11  -2     6759.59     7000.88    359.11 o 
 -11  11  -2     6439.95     6886.50    341.67 o 
  -9  11  -2     7154.79     7501.86    360.23 o 
  -7  11  -2     7954.60     7941.43    368.86 o 
  -5  11  -2     7372.38     6941.21    329.51 o 
  -3  11  -2     9089.15     9289.55    385.98 o 
  -1  11  -2    10946.74    11273.99    436.21 o 
   1  11  -2    15579.63    15570.14    556.01 o 
   3  11  -2     7569.21     7527.78    323.59 o 
   5  11  -2    14608.92    14108.44    502.59 o 
   7  11  -2    11015.21    10361.48    288.60 o 
   9  11  -2     8251.63     8511.26    251.46 o 
  11  11  -2     9460.95     9769.99    280.80 o 
  13  11  -2     3597.08     3488.52    236.42 o 
  15  11  -2     7956.98     8406.27    402.13 o 
  17  11  -2     2897.63     2985.29    227.62 o 
 -12  12  -2     3861.17     3992.55    262.17 o 
 -10  12  -2     7789.17     8499.20    394.78 o 
  -8  12  -2     4230.22     4555.12    270.97 o 
  -6  12  -2     5375.17     5907.08    302.32 o 
  -4  12  -2     7934.26     7681.82    355.11 o 
  -2  12  -2     7734.29     7856.33    360.07 o 
   0  12  -2     8074.97     8598.37    370.94 o 
   2  12  -2     8048.52     8420.18    361.82 o 
   4  12  -2     4905.47     5237.66    265.05 o 
   6  12  -2     4885.44     5012.12    254.97 o 
   8  12  -2     6731.07     6626.89    295.28 o 
  10  12  -2     6582.55     6825.44    223.74 o 
  12  12  -2     5744.35     6542.12    335.91 o 
  14  12  -2     5946.41     6497.33    345.19 o 
  16  12  -2     3638.68     3577.94    256.57 o 
  -9  13  -2     6191.02     6161.74    330.47 o 
  -7  13  -2     4655.81     5082.50    291.60 o 
  -5  13  -2     6326.49     6767.34    338.47 o 
  -3  13  -2     7522.94     7964.14    375.26 o 
  -1  13  -2     5216.43     5104.26    282.33 o 
   1  13  -2     7134.41     7177.95    344.07 o 
   3  13  -2     6871.90     6651.05    327.11 o 
   5  13  -2     5150.64     5365.31    274.97 o 
   7  13  -2     6454.66     5957.15    293.68 o 
   9  13  -2     7616.40     7565.05    334.47 o 
  11  13  -2     5977.91     6123.51    326.15 o 
  13  13  -2     5170.60     6100.31    333.83 o 
  -4  14  -2     4415.44     4668.85    284.09 o 
  -2  14  -2     2923.74     3251.14    227.62 o 
   0  14  -2     4607.03     4940.94    286.48 o 
   2  14  -2     5415.98     5692.42    306.00 o 
   4  14  -2     4261.62     5080.10    276.41 o 
   6  14  -2     4555.51     4721.48    266.33 o 
   8  14  -2     5820.10     6512.36    310.48 o 
 -13   1  -1     1062.65     1034.93     75.50 o 
 -11   1  -1       99.80      124.26     15.76 o 
  -9   1  -1      393.92      397.55     22.84 o 
  -7   1  -1      603.75      623.04     46.39 o 
  -5   1  -1     1293.90     1332.13     62.54 o 
  -3   1  -1     5480.55     5276.69    158.04 o 
  -1   1  -1    14998.40    15979.47    424.53 o 
   1   1  -1     5826.34     5845.85    119.20 o 
   3   1  -1      768.37      827.46     44.95 o 
   5   1  -1    18448.26    20014.11    288.89 o 
   7   1  -1     3924.29     4284.07     68.48 o 
   9   1  -1     5390.61     6239.45     96.70 o 
  11   1  -1      314.69      404.86     30.52 o 
  13   1  -1      265.35      268.94     19.46 o 
  15   1  -1     1154.99     1222.53     41.56 o 
  17   1  -1       94.77      163.48     22.23 o 
  19   1  -1      643.24      663.85     36.62 o 
  21   1  -1      408.06      352.49     44.33 o 
  23   1  -1     1044.19      998.38     85.50 o 
  25   1  -1       67.37       31.61     32.56 o 
 -14   2  -1      138.21      179.15     39.83 o 
 -12   2  -1      550.51      643.99     63.18 o 
 -10   2  -1     3455.25     3460.85    150.20 o 
  -8   2  -1     1250.93     1404.75     81.26 o 
  -6   2  -1      789.65      908.72     59.82 o 
  -4   2  -1     9242.36     9991.45    285.68 o 
  -2   2  -1    22151.76    24580.08    639.35 o 
   0   2  -1    28417.39    28920.18    533.46 o 
   2   2  -1     5936.49     6146.49    131.82 o 
   4   2  -1      747.40      848.80     27.64 o 
   6   2  -1     4546.55     4722.26     94.89 o 
   8   2  -1    19522.97    20082.52    261.36 o 
  10   2  -1    11929.33    13467.83    249.71 o 
  12   2  -1     7850.26     8395.69    135.11 o 
  14   2  -1      856.79      948.59     34.16 o 
  16   2  -1      898.20      851.27     35.73 o 
  18   2  -1     1195.96     1179.56     62.37 o 
  20   2  -1      676.21      649.47     37.79 o 
  22   2  -1      870.60      794.88     65.98 o 
  24   2  -1      262.96      225.27     46.19 o 
  26   2  -1      571.93      724.94     75.63 o 
 -15   3  -1       99.11       55.51     29.59 o 
 -13   3  -1      528.80      614.72     69.10 o 
 -11   3  -1      203.71      162.84     38.55 o 
  -9   3  -1     1256.94     1210.24     83.82 o 
  -7   3  -1      927.76     1071.24     73.74 o 
  -5   3  -1     2961.64     3106.54    128.93 o 
  -3   3  -1     1197.32     1156.82     71.02 o 
  -1   3  -1     7387.83     7317.10    151.88 o 
   1   3  -1    69818.42    71968.01   1781.93 o 
   3   3  -1     2645.80     2623.73     73.28 o 
   5   3  -1     2760.63     2827.11     81.89 o 
   7   3  -1     6182.58     6618.35    123.18 o 
   9   3  -1     6223.32     6689.35    109.68 o 
  11   3  -1     1092.77     1161.75     30.53 o 
  13   3  -1       84.02       88.84     13.67 o 
  15   3  -1      828.32      847.06     34.54 o 
  17   3  -1      127.08      162.09     20.40 o 
  19   3  -1       43.63       34.49     24.36 o 
  21   3  -1      257.43      232.72     42.54 o 
  23   3  -1      144.13      133.96     39.92 o 
  25   3  -1      397.49      410.21     61.35 o 
 -16   4  -1      293.99      418.45     66.06 o 
 -14   4  -1     2715.29     2941.94    158.68 o 
 -12   4  -1      181.90      206.19     48.15 o 
 -10   4  -1     3757.82     3818.35    176.11 o 
  -8   4  -1     1003.18     1107.71     82.06 o 
  -6   4  -1       41.40       56.47     26.07 o 
  -4   4  -1     2255.32     2685.53    124.45 o 
  -2   4  -1     1744.51     1835.87     52.89 o 
   0   4  -1     9549.68    10162.96    232.34 o 
   2   4  -1    41161.53    42916.48    791.00 o 
   4   4  -1     1248.16     1249.07     91.90 o 
   6   4  -1     4206.74     4253.70    112.00 o 
   8   4  -1     2833.39     2997.46     76.72 o 
  10   4  -1     1442.60     1420.39     48.95 o 
  12   4  -1     3220.68     3548.46     88.02 o 
  14   4  -1     1285.13     1233.29     40.93 o 
  16   4  -1      571.55      582.07     31.53 o 
  18   4  -1      575.44      545.11     77.90 o 
  20   4  -1       36.40       39.28     25.73 o 
  22   4  -1      606.96      622.42     66.70 o 
  24   4  -1     1197.26     1261.94     91.80 o 
  26   4  -1      418.81      360.44     64.31 o 
 -17   5  -1      215.69      235.46     61.26 o 
 -15   5  -1     2136.45     2204.38    148.12 o 
 -13   5  -1      908.25     1007.25     97.25 o 
 -11   5  -1     3311.45     3755.17    182.51 o 
  -9   5  -1      197.09      253.37     51.19 o 
  -7   5  -1     1041.64     1145.78     86.86 o 
  -5   5  -1     2118.32     2545.09    127.97 o 
  -3   5  -1      163.34      187.10     41.03 o 
  -1   5  -1     2094.19     2113.29     68.91 o 
   1   5  -1      271.41      255.29     24.50 o 
   3   5  -1     1868.98     2078.04     73.28 o 
   5   5  -1     3179.29     3082.84    120.85 o 
   7   5  -1     2965.31     2804.69     73.43 o 
   9   5  -1     1075.20     1101.53     77.92 o 
  11   5  -1      250.58      299.41     81.05 o 
  13   5  -1      222.45      215.22     42.81 o 
  15   5  -1      740.53      826.42     62.34 o 
  17   5  -1     1084.82      979.42    109.33 o 
  19   5  -1      123.21      102.11     33.94 o 
  21   5  -1     1643.68     1664.00     94.61 o 
  23   5  -1       13.09       55.96     36.25 o 
  25   5  -1      157.35      238.41     54.88 o 
 -18   6  -1     1006.20     1075.08    115.81 o 
 -16   6  -1      506.93      596.32     89.74 o 
 -14   6  -1     1079.43     1018.61    106.53 o 
 -12   6  -1     2077.50     2331.55    151.64 o 
 -10   6  -1     1078.33     1075.24     95.49 o 
  -8   6  -1     4224.67     4596.23    207.31 o 
  -6   6  -1     1027.50     1296.46     95.49 o 
  -4   6  -1     4876.33     5069.56    123.00 o 
  -2   6  -1     1626.35     1742.28     93.42 o 
   0   6  -1     3013.37     2993.17     94.77 o 
   2   6  -1     3870.92     3933.45    175.87 o 
   4   6  -1     3205.01     3126.62    102.47 o 
   6   6  -1      653.76      596.43     43.70 o 
   8   6  -1      303.45      289.91     26.49 o 
  10   6  -1      290.06      317.89     28.30 o 
  12   6  -1     1505.56     1636.55     63.12 o 
  14   6  -1      390.85      396.68     47.73 o 
  16   6  -1      640.33      620.36     78.86 o 
  18   6  -1      226.93      336.99     51.00 o 
  20   6  -1      311.91      331.71     54.34 o 
  22   6  -1      137.77       64.26     35.99 o 
  24   6  -1       64.62       54.35     39.95 o 
 -19   7  -1      408.42      438.76     86.38 o 
 -17   7  -1     1022.47      979.42    114.85 o 
 -15   7  -1      362.17      377.82     78.38 o 
 -13   7  -1      662.69      906.32    104.29 o 
 -11   7  -1     2511.82     2780.71    171.15 o 
  -9   7  -1     3216.66     3422.30    185.71 o 
  -7   7  -1     2435.89     2433.44    147.00 o 
  -5   7  -1     2515.19     2599.16    150.20 o 
  -3   7  -1     1235.93     1220.91    134.68 o 
  -1   7  -1     1458.45     1352.10     67.10 o 
   1   7  -1     9652.29     9131.86    376.14 o 
   3   7  -1     2023.89     1842.96     78.89 o 
   5   7  -1     1954.42     2101.53    115.25 o 
   7   7  -1      464.48      443.11     41.48 o 
   9   7  -1      850.48      892.05     76.34 o 
  11   7  -1      325.10      319.58     39.44 o 
  13   7  -1      302.91      395.49     49.44 o 
  15   7  -1       99.12      145.30     42.39 o 
  17   7  -1       32.10       98.45     34.89 o 
  19   7  -1     2091.61     2165.43    126.29 o 
  21   7  -1      103.81      156.76     68.86 o 
  23   7  -1      771.99      841.48     85.43 o 
 -18   8  -1      361.38      430.93     87.02 o 
 -16   8  -1      281.98      391.58     82.22 o 
 -14   8  -1      143.06      166.84     55.99 o 
 -12   8  -1      389.88      659.51     93.26 o 
 -10   8  -1      810.66      661.43     89.26 o 
  -8   8  -1     1309.16     1229.44    111.17 o 
  -6   8  -1     1153.82     1009.65    101.89 o 
  -4   8  -1      533.28      641.11     83.82 o 
  -2   8  -1      954.71     1029.97     93.26 o 
   0   8  -1      958.11      976.25     58.04 o 
   2   8  -1     8456.08     8110.52    211.57 o 
   4   8  -1     1119.35     1245.87     67.49 o 
   6   8  -1      974.11     1014.72     85.50 o 
   8   8  -1      776.67      805.00     56.79 o 
  10   8  -1      184.64      199.13     34.92 o 
  12   8  -1      659.19      646.02    108.05 o 
  14   8  -1     2200.24     2350.87    164.68 o 
  16   8  -1      656.21      615.41     68.07 o 
  18   8  -1     1462.37     1445.60     98.08 o 
  20   8  -1      701.18      791.34     80.45 o 
  22   8  -1      337.90      511.01     72.94 o 
 -19   9  -1      367.31      475.87     97.89 o 
 -17   9  -1     1363.39     1474.97    145.56 o 
 -15   9  -1      469.57      560.97     96.29 o 
 -13   9  -1      950.53     1016.53    118.37 o 
 -11   9  -1     1598.68     1676.36    141.88 o 
  -9   9  -1     1678.47     1662.76    136.60 o 
  -7   9  -1      802.57      770.68     96.77 o 
  -5   9  -1     2006.64     2138.32    150.68 o 
  -3   9  -1     1785.37     1791.37    129.73 o 
  -1   9  -1     1978.12     2068.58    135.96 o 
   1   9  -1     1596.42     1477.89    131.97 o 
   3   9  -1      938.95     1025.05     64.87 o 
   5   9  -1      481.96      546.27     52.61 o 
   7   9  -1      962.24     1116.54     74.46 o 
   9   9  -1      277.70      259.55     40.18 o 
  11   9  -1      534.30      574.89     92.14 o 
  13   9  -1      858.72      853.18     75.09 o 
  15   9  -1      736.54      847.31    110.77 o 
  17   9  -1      506.10      562.93    100.21 o 
  19   9  -1      774.01      748.26    184.35 o 
  21   9  -1       77.07       89.90     44.02 o 
 -18  10  -1      648.68      807.47    120.93 o 
 -16  10  -1      398.10      530.42    100.61 o 
 -14  10  -1      345.84      467.56     94.86 o 
 -12  10  -1      354.25      442.60     90.06 o 
 -10  10  -1     1442.38     1210.88    131.17 o 
  -8  10  -1      580.31      703.81     99.97 o 
  -6  10  -1     1231.38     1230.88    126.05 o 
  -4  10  -1      339.21      455.56     80.46 o 
  -2  10  -1      202.84      100.13     45.59 o 
   0  10  -1      273.68      293.36     63.82 o 
   2  10  -1      405.10      423.96     77.18 o 
   4  10  -1      897.61      965.36     69.50 o 
   6  10  -1     2211.16     2082.11    117.97 o 
   8  10  -1     4398.85     4493.12    155.18 o 
  10  10  -1     2955.30     2909.31    121.47 o 
  12  10  -1     2413.06     2482.87    181.39 o 
  14  10  -1      731.64      820.26    119.17 o 
  16  10  -1     1298.47     1332.96     98.93 o 
  18  10  -1      326.22      476.70     70.24 o 
  20  10  -1      835.81      938.42    157.08 o 
 -15  11  -1      308.26      467.24    102.53 o 
 -13  11  -1      150.76       86.38     55.51 o 
 -11  11  -1      123.26      190.19     70.54 o 
  -9  11  -1      276.38      322.32     80.78 o 
  -7  11  -1      900.76      913.36    115.17 o 
  -5  11  -1     1423.73     1155.86    121.89 o 
  -3  11  -1     3469.22     3252.26    196.59 o 
  -1  11  -1     2799.66     2715.12    174.19 o 
   1  11  -1     1231.81     1397.07    120.29 o 
   3  11  -1      412.17      422.13     74.06 o 
   5  11  -1     1753.84     1796.63     96.25 o 
   7  11  -1      253.47      331.21     58.94 o 
   9  11  -1     2183.29     2090.02    167.88 o 
  11  11  -1     1494.42     1531.60    147.48 o 
  13  11  -1     1432.37     1731.54    157.56 o 
  15  11  -1      932.64     1296.30    149.56 o 
  17  11  -1     2211.12     2076.57    187.47 o 
 -14  12  -1      346.57      423.73    101.73 o 
 -12  12  -1      301.29      233.22     78.06 o 
 -10  12  -1      618.65      648.79    112.29 o 
  -8  12  -1      557.01      847.62    117.89 o 
  -6  12  -1      556.73      552.65     98.85 o 
  -4  12  -1     1913.39     1859.83    152.60 o 
  -2  12  -1     1448.60     1633.17    138.52 o 
   0  12  -1      783.67      758.68    101.25 o 
   2  12  -1      846.02      970.62    112.29 o 
   4  12  -1      846.60      818.66    102.53 o 
   6  12  -1     1279.51     1327.97     89.67 o 
   8  12  -1      678.22      719.82     69.33 o 
  10  12  -1     1992.42     2094.33    170.99 o 
  12  12  -1      683.95      691.82    113.41 o 
  14  12  -1      719.62      737.89    120.29 o 
  16  12  -1      988.59     1057.32    149.40 o 
 -11  13  -1      329.94      495.07    106.69 o 
  -9  13  -1      657.62      688.46    114.05 o 
  -7  13  -1      606.10      565.61    104.13 o 
  -5  13  -1     1162.19     1321.89    140.28 o 
  -3  13  -1     1039.93     1060.68    123.81 o 
  -1  13  -1     1124.24      809.07    111.01 o 
   1  13  -1      909.19      843.78    112.29 o 
   3  13  -1      460.06      524.98     91.34 o 
   5  13  -1      650.66      653.43     98.53 o 
   7  13  -1     1354.57     1350.36    128.13 o 
   9  13  -1      697.20      822.66    119.17 o 
  11  13  -1      663.75     1128.66    137.88 o 
  13  13  -1      478.56      469.64    104.77 o 
  -6  14  -1      504.82      438.60     96.61 o 
  -4  14  -1      991.23      979.58    127.49 o 
  -2  14  -1     1267.42     1246.23    139.00 o 
   0  14  -1      523.21      674.06    109.73 o 
   2  14  -1      621.44      665.10    106.05 o 
   4  14  -1      615.13      683.50    105.73 o 
   6  14  -1      317.36      265.37     77.74 o 
 -14   0   0    30075.44    31926.47    842.50 o 
 -12   0   0    43043.94    44938.88   1154.10 o 
 -10   0   0    47282.02    46367.46   1221.92 o 
  -8   0   0    21287.85    21185.62    559.69 o 
  -6   0   0    46844.14    49818.71   1246.71 o 
  -4   0   0   166561.56   150530.58   3883.62 o 
   2   0   0    72463.19    69724.55   1273.34 o 
   4   0   0   165516.95   154987.56   5666.19 o 
   6   0   0    46318.07    48398.29    854.95 o 
   8   0   0    21843.48    21094.90    401.49 o 
  10   0   0    48709.39    47874.54    932.23 o 
  12   0   0    42845.12    43999.76    799.85 o 
  14   0   0    30283.87    31151.32    588.83 o 
  16   0   0    11892.67    12921.71    280.76 o 
  18   0   0    23354.36    24546.91    490.30 o 
  20   0   0    16777.91    17219.03    402.13 o 
  22   0   0    10218.03    10734.27    267.95 o 
  24   0   0    10267.70    10812.51    376.22 o 
 -15   1   0    19208.83    20683.83    565.77 o 
 -13   1   0    23090.84    23627.34    444.25 o 
 -11   1   0    60562.50    63343.68   1122.66 o 
  -9   1   0    31140.18    31633.30    570.63 o 
  -7   1   0    26112.68    26983.44    487.21 o 
  -5   1   0    19068.07    18971.33    357.38 o 
  -3   1   0    30523.42    31648.94    816.42 o 
  -1   1   0    65242.43    61297.29   1594.94 o 
   1   1   0    65363.07    62371.93   2844.05 o 
   3   1   0    31108.42    31653.48    506.51 o 
   5   1   0    19615.88    19396.76    290.66 o 
   7   1   0    25981.13    25899.98    395.65 o 
   9   1   0    30933.81    30272.23    495.87 o 
  11   1   0    59886.41    60919.45    772.77 o 
  13   1   0    22817.52    22592.69    311.89 o 
  15   1   0    18666.82    19272.46    277.28 o 
  17   1   0    16117.40    16589.60    246.83 o 
  19   1   0    15858.17    16710.31    254.39 o 
  21   1   0     8603.06     9241.36    191.12 o 
  23   1   0    10375.66    10788.28    221.50 o 
  25   1   0     6791.18     7315.35    295.60 o 
 -16   2   0    12285.94    12686.90    400.69 o 
 -14   2   0    23968.17    25039.00    691.34 o 
 -12   2   0    20939.61    21223.85    414.21 o 
 -10   2   0    39914.12    41239.88    755.25 o 
  -8   2   0    26029.79    26038.15    489.68 o 
  -6   2   0    20203.13    20182.36    548.18 o 
  -4   2   0    34108.52    35314.86    893.20 o 
  -2   2   0    95141.87    93465.45   2298.59 o 
   0   2   0    45970.84    47890.09    870.37 o 
   2   2   0    95050.85    89103.62   1548.92 o 
   4   2   0    34009.20    33651.64    496.93 o 
   6   2   0    20287.66    19963.29    263.95 o 
   8   2   0    26196.46    26155.06    399.09 o 
  10   2   0    39722.41    40696.13   1114.85 o 
  12   2   0    21334.45    21420.00    300.70 o 
  14   2   0    23989.50    24075.22    332.12 o 
  16   2   0    12280.72    12394.06    193.75 o 
  18   2   0    16798.03    17585.73    263.27 o 
  20   2   0    10420.56    10678.89    209.70 o 
  22   2   0    11765.85    11653.87    250.30 o 
  24   2   0     7525.25     8030.63    234.31 o 
  26   2   0     5909.33     6174.04    206.33 o 
 -17   3   0    14878.92    15974.35    497.95 o 
 -15   3   0    26971.14    27521.07    792.27 o 
 -13   3   0    30805.94    31438.28    870.65 o 
 -11   3   0    19849.05    19730.43    387.81 o 
  -9   3   0    37353.76    37193.08   1018.29 o 
  -7   3   0    34785.86    33764.23    914.96 o 
  -5   3   0    51985.32    50608.43   1314.53 o 
  -3   3   0    26374.54    25815.05    483.11 o 
  -1   3   0    47275.40    47114.77    856.11 o 
   1   3   0    47291.88    46362.97   1570.71 o 
   3   3   0    26582.05    25583.50    384.74 o 
   5   3   0    51505.97    50207.72    732.84 o 
   7   3   0    34542.16    33971.91    440.41 o 
   9   3   0    37125.97    37898.90    500.62 o 
  11   3   0    20077.29    19752.78    320.01 o 
  13   3   0    30402.91    30897.05    486.51 o 
  15   3   0    27065.33    27654.62    377.32 o 
  17   3   0    15045.81    15539.09    273.09 o 
  19   3   0    17924.48    18382.70    319.37 o 
  21   3   0    10460.79    11032.49    220.16 o 
  23   3   0     5777.61     5943.24    192.14 o 
  25   3   0     4408.93     4932.15    181.31 o 
 -18   4   0    14287.87    15085.15    497.63 o 
 -16   4   0    29722.79    29683.86    868.89 o 
 -14   4   0    18065.75    18483.93    560.97 o 
 -12   4   0    19993.57    21564.56    605.92 o 
 -10   4   0    29529.88    30598.98    854.65 o 
  -8   4   0    52172.01    54818.84   1398.03 o 
  -6   4   0    43844.54    42879.26   1143.70 o 
  -4   4   0    45347.25    44730.45    834.97 o 
  -2   4   0    43711.37    43751.20    805.07 o 
   0   4   0     4780.72     5706.59    132.85 o 
   2   4   0    43686.83    43332.91   1128.70 o 
   4   4   0    45828.64    45444.86    665.40 o 
   6   4   0    44158.64    42743.26    634.70 o 
   8   4   0    51644.56    51847.59    786.35 o 
  10   4   0    29197.22    30594.23    470.86 o 
  12   4   0    20014.42    19653.07    328.83 o 
  14   4   0    18091.99    18028.88    429.49 o 
  16   4   0    29871.48    30321.64    474.45 o 
  18   4   0    14687.34    15032.40    270.45 o 
  20   4   0    16280.64    17040.40   1278.06 o 
  22   4   0    11229.16    11793.45    303.31 o 
  24   4   0     8682.57     8914.29    258.21 o 
 -19   5   0     5828.11     6053.93    271.45 o 
 -17   5   0    14476.26    15577.02    513.62 o 
 -15   5   0    13458.32    14520.01    472.68 o 
 -13   5   0    15663.41    17200.11    543.22 o 
 -11   5   0     7031.65     7447.00    278.49 o 
  -9   5   0    30784.69    32723.54    900.08 o 
  -7   5   0    38574.81    36719.77   1044.84 o 
  -5   5   0    44769.45    43101.82    828.69 o 
  -3   5   0    52985.49    53305.87    986.67 o 
  -1   5   0     9926.23     9471.93    213.42 o 
   1   5   0    10430.28    10331.06    218.75 o 
   3   5   0    53403.84    53294.16    784.29 o 
   5   5   0    45637.85    45358.99    663.88 o 
   7   5   0    39356.43    38793.54    579.58 o 
   9   5   0    31261.19    31674.78    652.27 o 
  11   5   0     7287.37     7238.02    143.21 o 
  13   5   0    16082.10    17226.41    369.75 o 
  15   5   0    13422.24    13679.29    317.91 o 
  17   5   0    14778.03    15053.33    348.95 o 
  19   5   0     5877.00     5964.91    186.80 o 
  21   5   0     9478.15     9835.78    450.84 o 
  23   5   0     6739.13     6931.87    219.55 o 
 -20   6   0    12903.44    13886.42    493.15 o 
 -18   6   0    14810.79    15609.97    532.66 o 
 -16   6   0    21557.50    23732.15    710.21 o 
 -14   6   0    16046.94    17778.04    555.53 o 
 -12   6   0    19275.90    19842.61    613.28 o 
 -10   6   0    12946.59    12219.02    415.09 o 
  -8   6   0    33773.66    34673.90    961.67 o 
  -6   6   0    64812.37    66366.61   1219.70 o 
  -4   6   0    41167.75    41958.68    886.81 o 
  -2   6   0    25182.16    25356.67    496.65 o 
   0   6   0    19511.24    19362.16    393.55 o 
   2   6   0    25329.82    24988.30    701.10 o 
   4   6   0    41100.66    42226.46    634.42 o 
   6   6   0    64608.62    65730.63    973.35 o 
   8   6   0    33591.79    33882.27    693.24 o 
  10   6   0    12914.36    12318.07    221.36 o 
  12   6   0    19065.20    19404.96   1005.10 o 
  14   6   0    16293.63    16220.84    370.20 o 
  16   6   0    21793.53    21809.27    477.51 o 
  18   6   0    14989.48    15365.37    364.90 o 
  20   6   0    12782.18    13459.14    340.11 o 
  22   6   0     9310.09     9611.68    503.47 o 
  24   6   0     7168.64     7396.22    239.74 o 
 -21   7   0     5694.33     5864.38    285.36 o 
 -19   7   0     3583.91     3726.38    215.14 o 
 -17   7   0    11793.64    12379.62    443.40 o 
 -15   7   0     9905.99     9664.65    376.54 o 
 -13   7   0    12187.11    12473.83    447.40 o 
 -11   7   0    18901.79    19165.35    610.56 o 
  -9   7   0    15503.81    16150.30    508.03 o 
  -7   7   0    23663.50    22847.42    695.82 o 
  -5   7   0    28281.63    28079.91   1197.44 o 
  -3   7   0    18915.79    19176.06    711.89 o 
  -1   7   0    13741.98    13071.79    288.18 o 
   1   7   0    13479.27    13387.19    415.73 o 
   3   7   0    18813.07    18540.01    394.52 o 
   5   7   0    28240.67    27512.67    440.02 o 
   7   7   0    23837.15    23551.83    381.51 o 
   9   7   0    15497.79    15290.31    271.01 o 
  11   7   0    18943.18    19368.10    415.03 o 
  13   7   0    12027.17    12773.16    305.59 o 
  15   7   0     9988.32     9708.67    256.57 o 
  17   7   0    11438.30    11276.14    296.57 o 
  19   7   0     3754.40     3665.86    157.96 o 
  21   7   0     5423.36     5385.97    271.77 o 
  23   7   0     4122.18     4447.91    179.53 o 
 -22   8   0     4179.94     4355.81    251.77 o 
 -20   8   0     4878.08     5129.21    267.13 o 
 -18   8   0     6476.80     6647.05    310.64 o 
 -16   8   0     8501.14     8644.76    365.02 o 
 -14   8   0     9115.29     9283.47    372.70 o 
 -12   8   0    13368.72    13402.23    482.27 o 
 -10   8   0    13028.20    13172.37    459.08 o 
  -8   8   0    15510.42    15262.06    503.87 o 
  -6   8   0    23337.50    22287.73    676.94 o 
  -4   8   0    16980.14    17573.42    553.78 o 
  -2   8   0    22511.93    22421.85   1222.24 o 
   0   8   0    17101.53    16803.73    520.66 o 
   2   8   0    22231.70    22625.91    469.13 o 
   4   8   0    16648.43    17380.51    378.03 o 
   6   8   0    22907.74    22344.28    468.08 o 
   8   8   0    15535.08    15107.08    271.07 o 
  10   8   0    12845.81    13159.65    464.36 o 
  12   8   0    13534.41    14007.71    511.47 o 
  14   8   0     9241.14     9346.63    254.48 o 
  16   8   0     8792.75     8926.95    252.07 o 
  18   8   0     6615.09     6555.49    213.20 o 
  20   8   0     4940.94     4674.57    292.96 o 
  22   8   0     4206.22     4406.95    230.26 o 
 -21   9   0     3055.44     3321.69    221.54 o 
 -19   9   0     6181.71     6264.11    304.88 o 
 -17   9   0     6848.23     7038.15    327.11 o 
 -15   9   0     7888.72     7845.61    344.23 o 
 -13   9   0    16315.33    15559.58    547.70 o 
 -11   9   0    19963.40    20271.46    651.19 o 
  -9   9   0    10952.64    11244.24    412.37 o 
  -7   9   0    18622.62    18714.43    603.52 o 
  -5   9   0     8487.28     8001.09    317.20 o 
  -3   9   0    13305.77    12315.00    429.81 o 
  -1   9   0    16703.65    17386.56    382.10 o 
   1   9   0    16559.37    17406.38    384.61 o 
   3   9   0    12861.05    12968.81    386.62 o 
   5   9   0     8243.72     8318.47    217.36 o 
   7   9   0    18291.03    18811.68    413.25 o 
   9   9   0    10944.31    11166.79    643.11 o 
  11   9   0    19757.00    19691.50    439.68 o 
  13   9   0    16174.46    15761.76    522.74 o 
  15   9   0     7683.57     7970.13    237.75 o 
  17   9   0     6820.14     7034.49    224.76 o 
  19   9   0     5912.42     5745.13    234.02 o 
  21   9   0     3106.24     3450.76    159.19 o 
 -18  10   0     5555.87     6092.48    309.52 o 
 -16  10   0     4570.89     5433.77    282.65 o 
 -14  10   0     7550.55     7995.81    353.67 o 
 -12  10   0    10139.10     9465.03    400.69 o 
 -10  10   0    13227.90    13594.34    494.75 o 
  -8  10   0    10536.83    11123.95    417.01 o 
  -6  10   0    10217.70    10204.67    388.06 o 
  -4  10   0    15988.85    16155.74    542.90 o 
  -2  10   0    24350.38    25479.85    749.24 o 
   0  10   0    31763.22    34372.98    697.16 o 
   2  10   0    24217.74    23800.45   1416.11 o 
   4  10   0    15773.19    16586.76    965.83 o 
   6  10   0    10218.09    10454.07    266.69 o 
   8  10   0    10543.67    10962.87    421.81 o 
  10  10   0    13384.12    13757.82    503.87 o 
  12  10   0    10312.07    10657.58    288.00 o 
  14  10   0     7581.97     7856.76    409.25 o 
  16  10   0     4683.28     5091.68    189.28 o 
  18  10   0     5425.48     5682.48    607.92 o 
 -17  11   0     3216.94     3627.68    234.98 o 
 -15  11   0     5334.74     5878.61    301.52 o 
 -13  11   0     6395.32     6335.13    316.24 o 
 -11  11   0     8258.72     8862.63    377.82 o 
  -9  11   0    10652.94    10152.05    407.41 o 
  -7  11   0     6070.42     5967.23    283.77 o 
  -5  11   0     6553.64     6966.48    309.52 o 
  -3  11   0     7655.83     8081.71    337.67 o 
  -1  11   0    12159.22    11745.23    437.96 o 
   1  11   0    12178.88    12842.06    439.72 o 
   3  11   0     7726.52     8191.16    511.71 o 
   5  11   0     6550.25     7246.63    590.80 o 
   7  11   0     6113.10     6384.24    351.11 o 
   9  11   0    10657.87    10540.90    418.29 o 
  11  11   0     8230.98     8964.04    388.06 o 
  13  11   0     6344.27     7097.49    336.87 o 
  15  11   0     5257.29     5666.03    469.80 o 
  17  11   0     3150.96     3516.31    173.87 o 
 -14  12   0     4628.79     4950.70    278.65 o 
 -12  12   0     6104.30     6119.03    312.56 o 
 -10  12   0     6521.36     6402.95    315.28 o 
  -8  12   0     6679.92     6733.11    322.00 o 
  -6  12   0     4530.99     4926.22    259.77 o 
  -4  12   0     8470.95     8549.75    370.46 o 
  -2  12   0     8541.79     8948.68    367.42 o 
   0  12   0    14892.07    15459.77    532.98 o 
   2  12   0     8575.60     9085.77    355.27 o 
   4  12   0     8537.80     9205.17    255.16 o 
   6  12   0     4618.22     5099.35    177.41 o 
   8  12   0     6739.92     7319.67    330.31 o 
  10  12   0     6661.24     6806.85    325.51 o 
  12  12   0     6117.75     6482.45    324.23 o 
  14  12   0     4702.01     4839.04    280.41 o 
 -11  13   0     3664.72     3704.62    244.90 o 
  -9  13   0     5078.96     5178.64    284.09 o 
  -7  13   0     3139.91     3623.05    228.58 o 
  -5  13   0     5676.43     6119.83    306.16 o 
  -3  13   0     4098.85     4034.46    236.42 o 
  -1  13   0     4933.21     4901.27    254.17 o 
   1  13   0     5036.29     4930.86    250.01 o 
   3  13   0     4193.07     4760.99    240.42 o 
   5  13   0     5683.54     6429.03    291.60 o 
   7  13   0     3184.68     3391.11    217.22 o 
   9  13   0     5014.86     5089.38    279.77 o 
  11  13   0     3697.77     4481.54    260.57 o 
  -8  14   0     4164.86     4714.12    275.93 o 
  -6  14   0     3570.94     4163.54    250.97 o 
  -4  14   0     4935.09     5008.28    275.61 o 
  -2  14   0     2558.60     2595.80    187.47 o 
   0  14   0     3220.80     3512.67    213.54 o 
   2  14   0     2613.51     2772.39    188.11 o 
   4  14   0     5017.09     5443.05    274.17 o 
 -17   1   1       92.27      151.79     22.70 o 
 -15   1   1     1160.92     1298.72     53.87 o 
 -13   1   1      264.93      272.71     26.23 o 
 -11   1   1      313.58      381.65     26.22 o 
  -9   1   1     5367.42     6128.96    210.02 o 
  -7   1   1     3901.88     4266.04    100.74 o 
  -5   1   1    18401.46    20494.60    538.90 o 
  -1   1   1     5857.29     5791.59    144.60 o 
   1   1   1    14948.17    15920.15    236.23 o 
   3   1   1     5484.15     5113.08    109.85 o 
   5   1   1     1288.80     1266.19     35.15 o 
   7   1   1      598.26      669.04     27.33 o 
   9   1   1      394.28      389.69     23.98 o 
  11   1   1       99.88      102.99     13.81 o 
  13   1   1     1063.50     1261.49     40.69 o 
  15   1   1     1249.16     1322.90     45.65 o 
  17   1   1     2938.31     2844.23     73.23 o 
  19   1   1      378.67      386.04     37.58 o 
  21   1   1      120.51      106.33     27.45 o 
  23   1   1      228.90      190.94     50.55 o 
  25   1   1       32.12       15.87     33.02 o 
 -18   2   1     1197.09     1216.64     87.82 o 
 -16   2   1      916.27      930.36     49.19 o 
 -14   2   1      869.23     1001.82     46.21 o 
 -12   2   1     7912.36     8569.35    188.45 o 
 -10   2   1    11859.97    13044.09    270.82 o 
  -8   2   1    19432.72    20362.47    555.69 o 
  -4   2   1      726.36      758.52     46.87 o 
  -2   2   1     5876.28     6177.72    118.72 o 
   0   2   1    28547.73    28831.04    503.19 o 
   2   2   1    22033.63    23773.03    353.40 o 
   4   2   1     9166.96     9275.93    232.50 o 
   6   2   1      810.90      878.54     33.63 o 
   8   2   1     1261.18     1337.69     45.99 o 
  10   2   1     3484.05     3714.11     82.81 o 
  12   2   1      550.22      681.39     34.06 o 
  14   2   1      131.30      135.10     18.03 o 
  16   2   1      378.63      406.54     35.13 o 
  18   2   1      577.84      641.38     55.15 o 
  20   2   1       55.81       63.59     35.16 o 
  22   2   1      234.89      170.82     33.24 o 
  24   2   1      177.83      163.00     43.56 o 
 -19   3   1       48.80       74.38     40.15 o 
 -17   3   1      119.03      126.37     35.03 o 
 -15   3   1      849.06      895.87     56.94 o 
 -13   3   1       86.29      113.70     19.38 o 
 -11   3   1     1112.44     1079.56     74.54 o 
  -9   3   1     6147.13     6843.96    229.38 o 
  -7   3   1     6118.87     6760.46    221.38 o 
  -5   3   1     2808.80     2933.79    114.85 o 
  -3   3   1     2596.74     2627.31    103.97 o 
  -1   3   1    70120.56    70780.79   1019.97 o 
   1   3   1     7289.54     7255.84    121.91 o 
   3   3   1     1183.24     1143.23     32.89 o 
   5   3   1     2907.23     2890.43     60.42 o 
   7   3   1      906.50     1061.40     31.77 o 
   9   3   1     1243.02     1248.76     46.06 o 
  11   3   1      196.42      179.38     19.09 o 
  13   3   1      533.20      640.36     48.08 o 
  15   3   1       91.17       83.55     37.51 o 
  17   3   1     6664.21     6432.35    145.12 o 
  19   3   1      644.12      590.23     45.16 o 
  21   3   1      206.02      212.12     56.14 o 
  23   3   1      225.00      165.96     34.78 o 
 -20   4   1       38.31       62.06     39.03 o 
 -18   4   1      564.54      518.90     72.78 o 
 -16   4   1      602.77      590.72     71.02 o 
 -14   4   1     1334.63     1415.45     58.83 o 
 -12   4   1     3268.61     3656.96    163.96 o 
 -10   4   1     1432.69     1725.79     97.57 o 
  -8   4   1     2817.59     3189.24    137.72 o 
  -6   4   1     4166.75     4213.93    163.32 o 
  -4   4   1     1221.98     1357.24     75.82 o 
  -2   4   1    41467.96    41872.22   1218.48 o 
   0   4   1     9407.25     9702.45    162.67 o 
   2   4   1     1807.65     1807.17     46.87 o 
   4   4   1     2190.41     2525.23     59.48 o 
   6   4   1       32.69       23.66      9.55 o 
   8   4   1     1020.61     1088.23     45.44 o 
  10   4   1     3783.54     3777.83    217.54 o 
  12   4   1      168.12      144.27     27.99 o 
  14   4   1     2701.10     2712.74    103.63 o 
  16   4   1      303.12      279.38     41.48 o 
  18   4   1     1473.02     1493.19     65.37 o 
  20   4   1      442.62      436.40     43.20 o 
  22   4   1      492.47      395.23     44.28 o 
  24   4   1       26.20       36.72     36.52 o 
 -21   5   1     1644.66     1521.68    128.29 o 
 -19   5   1      117.88      113.41     47.83 o 
 -17   5   1     1060.27     1012.85     99.01 o 
 -15   5   1      714.73     1001.50     94.70 o 
 -13   5   1      211.18      273.53     51.83 o 
 -11   5   1      237.89      242.82     47.35 o 
  -9   5   1     1046.43     1051.88     79.98 o 
  -7   5   1     2973.25     3085.59    139.48 o 
  -5   5   1     3221.14     3297.69    141.88 o 
  -3   5   1     1943.48     2119.18     68.93 o 
  -1   5   1      264.60      227.43     23.17 o 
   1   5   1     2164.96     2252.27     56.72 o 
   3   5   1      186.54      188.39     17.92 o 
   5   5   1     2038.11     2226.57     58.93 o 
   7   5   1     1029.68     1008.96     47.87 o 
   9   5   1      185.18      144.36     27.56 o 
  11   5   1     3217.28     3368.41    114.85 o 
  13   5   1      910.96      881.36     60.75 o 
  15   5   1     2132.78     2160.89     96.83 o 
  17   5   1      222.15      196.20     40.59 o 
  19   5   1     1324.94     1280.94    103.83 o 
  21   5   1       15.26      -26.56     22.85 o 
  23   5   1       56.84       63.69     40.34 o 
 -22   6   1      152.68      248.57     68.78 o 
 -20   6   1      336.98      264.57     67.34 o 
 -18   6   1      213.50      175.95     55.51 o 
 -16   6   1      677.55      850.18     93.90 o 
 -14   6   1      354.09      243.62     58.06 o 
 -12   6   1     1433.41     1432.42    111.65 o 
 -10   6   1      309.92      340.71     57.26 o 
  -8   6   1      282.08      318.32     52.15 o 
  -6   6   1      708.81      848.33     42.00 o 
  -4   6   1     3251.86     3251.27    149.16 o 
  -2   6   1     3929.68     4143.65    112.88 o 
   0   6   1     3026.74     3133.59     94.22 o 
   2   6   1     1635.15     1818.90     54.08 o 
   4   6   1     4957.99     5020.75    106.61 o 
   6   6   1      973.89     1052.03     59.38 o 
   8   6   1     4272.87     4339.42     97.81 o 
  10   6   1     1029.71     1123.39     77.50 o 
  12   6   1     2091.22     2320.05    179.55 o 
  14   6   1     1109.71     1137.66    106.37 o 
  16   6   1      503.17      489.82     56.57 o 
  18   6   1      995.41      885.72     72.91 o 
  20   6   1       86.31       98.55     37.23 o 
  22   6   1      568.04      583.52     69.99 o 
 -23   7   1      764.90      674.06    105.89 o 
 -21   7   1       90.86      124.77     59.18 o 
 -19   7   1     2072.29     2072.57    157.56 o 
 -17   7   1       41.52       65.26     41.75 o 
 -15   7   1       82.53       73.26     43.03 o 
 -13   7   1      275.27      217.22     55.83 o 
 -11   7   1      287.44      350.79     63.02 o 
  -9   7   1      915.75      890.01     86.38 o 
  -7   7   1      467.73      556.86     36.89 o 
  -5   7   1     1925.35     2000.42     74.25 o 
  -3   7   1     2009.56     2119.12    166.60 o 
  -1   7   1     9454.88     9682.36    220.43 o 
   1   7   1     1487.90     1481.01     64.21 o 
   3   7   1     1316.32     1299.41     82.51 o 
   5   7   1     2591.39     2789.42    105.89 o 
   7   7   1     2452.96     2475.41     71.51 o 
   9   7   1     3218.15     3240.60    115.57 o 
  11   7   1     2499.69     2718.28    109.27 o 
  13   7   1      620.92      648.30     86.94 o 
  15   7   1      363.11      348.93     51.45 o 
  17   7   1      962.38      830.41     72.17 o 
  19   7   1      372.67      246.35     65.42 o 
  21   7   1      335.08      484.02     66.91 o 
 -22   8   1      358.51      438.76     92.46 o 
 -20   8   1      681.23      817.70    110.37 o 
 -18   8   1     1506.19     1466.97    137.56 o 
 -16   8   1      613.01      720.13     99.33 o 
 -14   8   1     2159.24     2135.76    153.24 o 
 -12   8   1      607.76      643.67     87.02 o 
 -10   8   1      192.29      285.52     62.22 o 
  -8   8   1      821.64      893.68     91.66 o 
  -6   8   1     1021.84     1058.43     54.28 o 
  -4   8   1     1163.93     1175.50     58.14 o 
  -2   8   1     8263.82     8458.61    205.82 o 
   0   8   1      986.40      989.75     55.61 o 
   2   8   1     1005.13     1222.69     62.56 o 
   4   8   1      584.47      600.90     46.59 o 
   6   8   1     1175.05     1130.04     49.31 o 
   8   8   1     1294.92     1307.41    120.13 o 
  10   8   1      756.72      791.63    102.13 o 
  12   8   1      406.45      406.36     51.53 o 
  14   8   1      168.41      152.71     39.75 o 
  16   8   1      272.98      281.70     49.58 o 
  18   8   1      324.51      388.50     58.73 o 
  20   8   1      962.88      851.27     83.41 o 
 -21   9   1       88.36      124.77     64.94 o 
 -19   9   1      798.30      730.85    109.89 o 
 -17   9   1      535.72      568.17     95.81 o 
 -15   9   1      758.40      559.85     91.02 o 
 -13   9   1      826.56      930.95    106.21 o 
 -11   9   1      551.61      515.06     82.22 o 
  -9   9   1      314.93      381.98     70.86 o 
  -7   9   1     1048.38      972.54     98.05 o 
  -5   9   1      544.41      657.20     49.11 o 
  -3   9   1      933.72     1062.72     59.52 o 
  -1   9   1     1588.70     1656.03     76.19 o 
   1   9   1     2011.86     1931.68     83.75 o 
   3   9   1     1756.99     1713.04    100.53 o 
   5   9   1     2064.76     2186.18    107.52 o 
   7   9   1      780.42      656.18     57.91 o 
   9   9   1     1644.50     1486.08     83.17 o 
  11   9   1     1668.28     1612.94     89.73 o 
  13   9   1      977.45      882.43    118.45 o 
  15   9   1      521.20      435.68     60.22 o 
  17   9   1     1337.66     1299.01     95.42 o 
  19   9   1      389.61      410.43     64.90 o 
 -20  10   1      812.94      790.99    119.97 o 
 -18  10   1      342.10      391.42     87.98 o 
 -16  10   1     1261.17     1367.48    137.24 o 
 -14  10   1      774.00      735.97    105.25 o 
 -12  10   1     2450.68     2433.28    167.80 o 
 -10  10   1     3020.49     3026.88    183.31 o 
  -8  10   1     4514.10     4371.97    224.10 o 
  -6  10   1     2224.79     2192.70    145.88 o 
  -4  10   1      897.74      916.24     93.90 o 
  -2  10   1      350.14      396.62     43.22 o 
   0  10   1      275.02      304.72     68.62 o 
   2  10   1      244.10      306.67     42.68 o 
   4  10   1      393.74      434.82     47.68 o 
   6  10   1     1290.86     1279.82    114.69 o 
   8  10   1      539.43      490.40     56.32 o 
  10  10   1     1487.20     1683.04    137.80 o 
  12  10   1      351.10      341.34     53.26 o 
  14  10   1      322.28      412.08     60.25 o 
  16  10   1      427.22      440.77     64.72 o 
  18  10   1      613.73      544.92     73.46 o 
 -17  11   1     2205.99     2418.08    186.83 o 
 -15  11   1      887.46      742.20    110.53 o 
 -13  11   1     1434.49     1450.98    142.20 o 
 -11  11   1     1442.12     1400.75    133.88 o 
  -9  11   1     2108.01     1830.24    144.12 o 
  -7  11   1      232.16      305.68     67.82 o 
  -5  11   1     1638.60     1448.90    123.97 o 
  -3  11   1      393.29      491.23     75.66 o 
  -1  11   1     1165.90     1202.89    102.45 o 
   1  11   1     2740.38     2979.79    120.10 o 
   3  11   1     3363.77     3496.40    199.47 o 
   5  11   1     1337.14     1335.01    118.37 o 
   7  11   1      846.86      875.93    106.53 o 
   9  11   1      245.29      320.81     54.52 o 
  11  11   1      134.58      201.05     47.82 o 
  13  11   1      159.71      134.39     42.97 o 
  15  11   1      292.51      382.13     83.66 o 
 -16  12   1      987.75     1254.07    144.44 o 
 -14  12   1      769.88      728.93    113.25 o 
 -12  12   1      718.93      558.09     97.89 o 
 -10  12   1     2005.98     1870.55    153.24 o 
  -8  12   1      676.47      587.69     93.74 o 
  -6  12   1     1248.53     1278.06    123.65 o 
  -4  12   1      779.49      680.94     92.94 o 
  -2  12   1      877.28     1060.52    111.17 o 
   0  12   1      776.05      861.37     99.65 o 
   2  12   1     1433.14     1611.97     90.69 o 
   4  12   1     1897.92     2020.00    100.88 o 
   6  12   1      589.36      643.03     96.45 o 
   8  12   1      581.44      581.93     98.21 o 
  10  12   1      669.25      541.94     97.57 o 
  12  12   1      324.64      288.59     57.65 o 
  14  12   1      348.71      325.81     64.96 o 
 -13  13   1      525.42      501.31    100.45 o 
 -11  13   1      660.63      583.85    103.17 o 
  -9  13   1      715.08      584.33     98.05 o 
  -7  13   1     1304.16     1143.38    124.61 o 
  -5  13   1      644.54      799.47    107.01 o 
  -3  13   1      447.72      533.94     89.10 o 
  -1  13   1      950.08      927.28    110.69 o 
   1  13   1     1118.63     1332.61    123.81 o 
   3  13   1     1029.37     1029.49    108.45 o 
   5  13   1     1168.99     1484.09    139.32 o 
   7  13   1      611.68      700.78    107.65 o 
   9  13   1      703.70      675.18    107.81 o 
  11  13   1      330.20      338.79     89.58 o 
  -8  14   1      642.60      690.06    109.73 o 
  -6  14   1      292.40      244.10     73.58 o 
  -4  14   1      608.41      707.17    107.81 o 
  -2  14   1      628.64      741.88    107.33 o 
   0  14   1      525.59      559.21     93.58 o 
   2  14   1     1227.49     1211.04    124.45 o 
   6  14   1      494.30      319.92     82.70 o 
 -20   0   2    15189.99    15223.19    463.88 o 
 -18   0   2    14914.73    15207.51    473.00 o 
 -16   0   2    17158.48    17303.92    519.06 o 
 -14   0   2    33678.00    33823.89    930.63 o 
 -12   0   2    14997.46    14921.51    451.56 o 
  -8   0   2     7880.94     7932.79    244.42 o 
  -6   0   2     1827.92     2285.16    100.61 o 
   4   0   2    40433.47    38128.19   1040.37 o 
   6   0   2    27458.78    27044.07    751.48 o 
   8   0   2    36185.78    35037.17    976.22 o 
  10   0   2    30667.92    29131.33    557.60 o 
  12   0   2    25242.84    25218.79    531.14 o 
  14   0   2    21400.34    21166.71    713.73 o 
  16   0   2     4062.55     4197.80    266.33 o 
  18   0   2    11416.53    11254.16    377.50 o 
  20   0   2     9347.73     9570.76    346.47 o 
  22   0   2    11803.05    12408.09    428.21 o 
  24   0   2     7868.78     8783.29    350.95 o 
 -21   1   2    12429.35    12569.01    421.33 o 
 -19   1   2    16780.66    17131.46    367.81 o 
 -17   1   2    16587.92    16378.11    458.60 o 
 -15   1   2    23270.31    23581.60    478.87 o 
 -13   1   2    18725.40    18082.79    375.99 o 
 -11   1   2    58008.64    59970.72   1108.62 o 
  -9   1   2    55600.24    54583.43   1011.57 o 
  -7   1   2    66354.52    66849.91   1684.04 o 
  -5   1   2   112413.71   112694.95   2854.77 o 
  -3   1   2    63667.10    64389.59   1634.13 o 
  -1   1   2    52621.64    53456.96   1376.12 o 
   1   1   2    46649.75    47090.79   1191.37 o 
   3   1   2    51488.12    49991.56    925.85 o 
   5   1   2    20190.86    18984.29    292.90 o 
   7   1   2    44510.17    44070.79    836.02 o 
   9   1   2    46038.07    46871.01    708.90 o 
  11   1   2    32941.96    33219.89    518.40 o 
  13   1   2    25129.27    24789.35    400.43 o 
  15   1   2    13557.04    13189.40    207.33 o 
  17   1   2     6438.93     6384.15    145.89 o 
  19   1   2    12577.48    12834.38    247.16 o 
  21   1   2     9572.14     9792.85    252.95 o 
  23   1   2     7881.66     8476.72    238.82 o 
 -20   2   2    16507.58    16843.72    537.94 o 
 -18   2   2    18317.50    18079.59    385.01 o 
 -16   2   2    26544.93    27235.62    544.26 o 
 -14   2   2    26096.77    26218.45    523.97 o 
 -12   2   2    43441.23    43694.57    828.43 o 
  -8   2   2    32737.15    33016.74    864.41 o 
  -6   2   2    51061.19    51000.96   1317.57 o 
  -4   2   2    43548.51    43677.93   1112.19 o 
  -2   2   2    15448.74    14732.27    262.09 o 
   0   2   2    83747.13    85052.77   1439.19 o 
   2   2   2    23501.66    22560.27    339.02 o 
   4   2   2    46909.01    47882.71    607.81 o 
   6   2   2    32167.00    31185.95    469.75 o 
   8   2   2    43251.39    43711.60    658.41 o 
  10   2   2    37460.00    37033.88    566.35 o 
  12   2   2    24504.46    24229.31    920.08 o 
  14   2   2    23089.55    22969.33    465.80 o 
  16   2   2     9544.60     9670.61    193.32 o 
  18   2   2    10397.69    10973.50    219.23 o 
  20   2   2     8562.63     8647.10    190.78 o 
  22   2   2     7373.44     7930.71    223.87 o 
 -21   3   2     9475.14     9613.79    353.99 o 
 -19   3   2    14770.08    15311.00    486.11 o 
 -17   3   2    12970.70    13276.06    330.31 o 
 -15   3   2    27248.58    27105.64    539.28 o 
 -13   3   2    35970.32    35807.04    697.11 o 
 -11   3   2    29651.99    29280.45    812.27 o 
  -9   3   2    45894.50    46588.05   1228.64 o 
  -5   3   2    31558.26    30752.38    815.95 o 
  -3   3   2    31560.40    29848.70    528.49 o 
  -1   3   2    62153.50    61311.64   1266.87 o 
   1   3   2    27461.88    26396.21    396.14 o 
   3   3   2    29405.46    28855.75    431.95 o 
   5   3   2    53808.20    54489.28    691.41 o 
   7   3   2    19725.90    19382.47    305.91 o 
   9   3   2    22997.43    22495.11    358.22 o 
  11   3   2    22108.31    21201.25    424.46 o 
  13   3   2    17815.63    17508.27    367.50 o 
  15   3   2    16053.18    16268.59    516.50 o 
  17   3   2    20609.82    20258.43    349.49 o 
  19   3   2    11404.73    11247.01    227.33 o 
  21   3   2     9939.76     9618.51    210.05 o 
  23   3   2     6432.20     6504.33    169.51 o 
 -22   4   2     7820.30     8011.81    324.39 o 
 -20   4   2     9660.79     9361.53    358.47 o 
 -18   4   2    14649.48    14756.59    483.87 o 
 -16   4   2    14344.50    14201.83    604.72 o 
 -14   4   2    15910.61    15892.77    497.63 o 
 -12   4   2    32919.89    32712.98    910.48 o 
  -8   4   2    45014.01    46584.21   1217.76 o 
  -6   4   2    44174.29    41058.62   1083.07 o 
  -4   4   2    61862.16    60371.14   1491.13 o 
  -2   4   2    52134.17    50705.02    888.21 o 
   0   4   2    27737.07    27324.09    408.31 o 
   2   4   2    38738.95    37745.63    556.48 o 
   4   4   2    28331.38    27080.28    411.83 o 
   6   4   2    32800.32    33052.48    868.27 o 
   8   4   2    17488.92    16528.26    342.52 o 
  10   4   2    15189.69    15201.92    429.33 o 
  12   4   2    12672.72    12791.86    283.15 o 
  14   4   2     5682.69     5795.28    165.47 o 
  16   4   2    18035.52    17275.45    384.28 o 
  18   4   2     7660.57     7542.40    447.02 o 
  20   4   2     5124.14     5250.98    141.02 o 
  22   4   2     4568.54     4597.32    135.76 o 
 -23   5   2     6534.46     6406.63    298.16 o 
 -21   5   2    15924.54    16562.04    554.41 o 
 -19   5   2    12569.62    12520.86    446.28 o 
 -17   5   2    17020.37    17344.71    553.45 o 
 -15   5   2    18757.84    19543.81    592.96 o 
 -13   5   2    29122.51    27547.30    808.11 o 
 -11   5   2    18378.62    18505.85    561.77 o 
  -9   5   2    23893.49    24445.56    699.02 o 
  -7   5   2    29800.27    29525.18    812.27 o 
  -5   5   2    35193.46    34170.04    912.24 o 
  -3   5   2    35612.26    34462.98   1083.63 o 
  -1   5   2    57429.23    55991.07    823.05 o 
   1   5   2    41106.82    40237.89    604.87 o 
   3   5   2    37398.65    37778.67    743.76 o 
   5   5   2    48758.74    50117.46   1132.22 o 
   7   5   2    25860.92    25506.51    495.99 o 
   9   5   2    20740.63    20653.87    419.13 o 
  11   5   2    14260.55    13749.97    632.55 o 
  13   5   2    13236.61    12731.24    291.95 o 
  15   5   2    19313.95    18512.05    569.13 o 
  17   5   2    13245.89    13099.47    319.14 o 
  19   5   2     9196.52     9055.96    253.57 o 
  21   5   2     4586.75     4675.17    135.99 o 
 -24   6   2     3835.33     3568.66    220.10 o 
 -22   6   2     6214.99     6118.71    290.96 o 
 -20   6   2     9098.08     8707.95    351.75 o 
 -18   6   2    10911.46    11201.37    416.21 o 
 -16   6   2    10561.56     9952.26    376.86 o 
 -14   6   2    17773.51    17137.08    555.85 o 
 -12   6   2     8385.04     8076.91    308.40 o 
 -10   6   2     9218.39     8745.54    323.43 o 
  -8   6   2    20422.05    19992.01    592.48 o 
  -6   6   2    23243.74    22747.61    644.79 o 
  -4   6   2    16184.91    15037.59    324.83 o 
  -2   6   2    62870.37    59268.23   1130.44 o 
   0   6   2     9034.62     8507.26    155.55 o 
   2   6   2    36792.20    36319.92    545.56 o 
   4   6   2    28068.84    27481.34    424.96 o 
   6   6   2    27117.03    28619.43    768.32 o 
   8   6   2    11626.28    11753.84    267.62 o 
  10   6   2     7221.62     7085.43    218.82 o 
  12   6   2     6243.94     6036.13    175.91 o 
  14   6   2     3407.90     3114.83    189.63 o 
  16   6   2    13970.10    13919.69    327.57 o 
  18   6   2     5610.40     5472.30    197.55 o 
  20   6   2     6130.90     6023.70    202.18 o 
 -23   7   2     8761.84     8361.80    374.14 o 
 -19   7   2     8955.14     9724.32    387.10 o 
 -17   7   2    17543.75    15603.57    569.45 o 
 -15   7   2    10687.52    10631.60    393.02 o 
 -13   7   2    19201.58    18885.43    599.84 o 
 -11   7   2    15637.29    15784.80    509.79 o 
  -9   7   2    17161.25    16481.74    527.38 o 
  -7   7   2    27830.78    27040.73    540.86 o 
  -5   7   2    15436.23    14837.11    324.92 o 
  -3   7   2    61219.77    59507.63   1125.06 o 
  -1   7   2     8194.20     7965.16    197.92 o 
   1   7   2    35065.51    34902.52    538.10 o 
   3   7   2    21765.35    21723.10    348.03 o 
   5   7   2    15373.02    15390.27    262.88 o 
   7   7   2    18293.69    17888.66    767.00 o 
   9   7   2    13202.75    12896.39    297.80 o 
  11   7   2    12616.20    12547.57    296.53 o 
  13   7   2    15729.18    15537.56    353.77 o 
  15   7   2    13538.90    12913.42    318.85 o 
  17   7   2    13848.92    13267.88    443.00 o 
  19   7   2     5603.07     5739.02    197.52 o 
 -22   8   2     8044.64     8308.21    367.42 o 
 -20   8   2    10577.35    10392.30    424.85 o 
 -18   8   2    12509.31    12020.19    463.40 o 
 -16   8   2    16176.30    15148.01    551.85 o 
 -14   8   2    13457.29    13009.69    470.44 o 
 -12   8   2    11090.21    11627.50    411.89 o 
 -10   8   2    14953.16    14612.95    489.47 o 
  -8   8   2    10872.54    10386.49    263.37 o 
  -6   8   2    22833.29    22495.32    455.51 o 
  -4   8   2    18007.61    17531.15    366.79 o 
  -2   8   2    12162.38    11817.51    278.39 o 
   0   8   2    20720.23    20571.94    425.77 o 
   2   8   2    16040.06    16340.75    276.89 o 
   4   8   2    14639.48    15185.75    264.56 o 
   6   8   2    15083.59    15089.18    480.91 o 
   8   8   2    19005.57    19047.55    408.85 o 
  10   8   2     9260.71     9324.55    242.69 o 
  12   8   2    13371.72    12894.62    313.49 o 
  14   8   2    14146.56    13811.12    336.90 o 
  16   8   2     6666.43     6389.49    205.95 o 
  18   8   2     7096.54     6653.56    217.42 o 
 -21   9   2     5326.18     5483.20    290.16 o 
 -19   9   2     6130.06     5941.00    299.12 o 
 -17   9   2    10334.07    10407.50    413.33 o 
 -15   9   2     7961.74     8286.94    348.55 o 
 -13   9   2    10385.92     9113.76    381.66 o 
 -11   9   2    12036.67    11777.54    426.45 o 
  -9   9   2    15535.55    14150.35    485.47 o 
  -7   9   2    14697.66    14386.32    412.45 o 
  -5   9   2    23093.06    23643.04    577.45 o 
  -3   9   2    13204.97    12802.07    298.21 o 
  -1   9   2    16879.70    16955.92    566.97 o 
   1   9   2    13250.38    13189.83    339.35 o 
   3   9   2    12251.01    12280.61    231.12 o 
   5   9   2     7312.03     7560.14    200.32 o 
   7   9   2     9726.53     9263.07    242.21 o 
   9   9   2     7418.54     7417.27    208.22 o 
  11   9   2    13265.14    12565.61    312.60 o 
  13   9   2    10339.53    10034.46    271.94 o 
  15   9   2     8943.25     8781.67    511.39 o 
  17   9   2     6046.34     6133.94    209.50 o 
 -20  10   2     5179.11     5541.90    295.76 o 
 -18  10   2     7295.60     7205.62    340.23 o 
 -16  10   2    10175.87    10796.20    431.09 o 
 -14  10   2     4689.97     4634.78    248.09 o 
 -12  10   2     8813.77     8018.37    352.23 o 
 -10  10   2     5840.61     5317.48    257.21 o 
  -8  10   2     5869.86     5346.11    250.97 o 
  -6  10   2     4720.88     4665.17    221.86 o 
  -4  10   2     9875.14     9723.00    347.03 o 
  -2  10   2     3116.02     3369.88    122.47 o 
   0  10   2    11809.12    12045.71    290.06 o 
   2  10   2    10434.04    10593.79    427.25 o 
   4  10   2     7994.32     8251.59    218.09 o 
   6  10   2     8843.71     8527.84    233.06 o 
   8  10   2     7423.20     7952.37    536.02 o 
  10  10   2     9233.20     9227.34    365.58 o 
  12  10   2     8602.83     8860.30    252.83 o 
  14  10   2     6621.99     7007.05    273.13 o 
  16  10   2     3334.44     3349.65    199.23 o 
 -17  11   2     2853.79     2862.13    204.75 o 
 -15  11   2     7915.81     8118.82    368.06 o 
 -13  11   2     3503.88     3618.57    219.46 o 
 -11  11   2     9516.08     9924.75    398.46 o 
  -9  11   2     8230.42     8041.72    343.91 o 
  -7  11   2    10950.28    10847.86    401.65 o 
  -5  11   2    14585.03    14881.84    501.47 o 
  -3  11   2     7337.20     7589.25    276.09 o 
  -1  11   2    15406.46    16205.07    373.06 o 
   1  11   2    11024.90    10974.42    280.16 o 
   3  11   2     9185.84     9006.27    359.75 o 
   5  11   2     7402.90     7563.29    322.79 o 
   7  11   2     8091.75     8451.90    235.31 o 
   9  11   2     7253.04     7524.07    225.11 o 
  11  11   2     6497.73     6218.93    207.13 o 
  13  11   2     6741.29     7144.39    280.33 o 
  15  11   2     3305.38     3258.04    151.11 o 
 -16  12   2     3689.32     3573.46    234.66 o 
 -14  12   2     6100.29     6087.84    311.76 o 
 -12  12   2     5698.95     5594.21    291.12 o 
 -10  12   2     6633.32     6320.25    306.96 o 
  -8  12   2     6792.17     6252.43    295.76 o 
  -6  12   2     4922.04     5095.46    250.33 o 
  -4  12   2     4899.39     5225.98    251.93 o 
  -2  12   2     8154.61     7882.40    326.15 o 
   0  12   2     7974.28     8274.46    269.69 o 
   2  12   2     7671.04     8261.18    338.15 o 
   6  12   2     5249.33     5507.99    278.97 o 
   8  12   2     4254.02     4651.43    170.40 o 
  10  12   2     7815.99     7663.79    239.62 o 
  12  12   2     3912.30     3833.20    163.34 o 
 -13  13   2     5213.90     5249.66    291.60 o 
 -11  13   2     5905.22     5580.77    293.36 o 
  -9  13   2     7677.11     7419.97    339.11 o 
  -7  13   2     6525.45     6246.19    297.36 o 
  -5  13   2     5180.66     5067.78    259.77 o 
  -3  13   2     6922.35     7756.36    321.68 o 
  -1  13   2     7146.13     7137.96    313.04 o 
   1  13   2     5180.54     5274.61    259.45 o 
   3  13   2     7452.24     7952.30    346.79 o 
   5  13   2     6335.86     6378.00    311.44 o 
   7  13   2     4541.61     4778.26    266.33 o 
   9  13   2     6118.26     5719.77    303.60 o 
  -8  14   2     5867.20     5473.92    293.04 o 
  -6  14   2     4632.46     5008.28    264.09 o 
  -4  14   2     4358.93     4423.31    249.21 o 
  -2  14   2     5465.87     6154.54    294.96 o 
   4  14   2     4342.82     4903.99    265.21 o 
 -23   1   3      689.66      692.78     84.94 o 
 -21   1   3     1029.29      969.79    100.61 o 
 -19   1   3      533.00      493.62     45.88 o 
 -17   1   3     1796.07     1790.98     77.24 o 
 -15   1   3      544.89      646.26     45.81 o 
 -13   1   3        9.68       30.88     14.38 o 
 -11   1   3     3903.42     4257.60    172.43 o 
  -5   1   3      812.98     1051.40     64.94 o 
  -3   1   3      265.51      162.36     29.59 o 
  -1   1   3      333.54      374.30     36.63 o 
   3   1   3     5577.44     6130.54    207.63 o 
   5   1   3      493.71      468.73     31.86 o 
   7   1   3     2613.46     2855.29     71.50 o 
   9   1   3      891.16      852.54     39.72 o 
  11   1   3        8.99       -7.19     16.67 o 
  13   1   3      248.64      264.53     30.11 o 
  15   1   3      585.77      527.66     50.59 o 
  17   1   3      289.49      304.17     36.56 o 
  19   1   3      279.98      290.13     62.70 o 
  21   1   3       80.62       98.79     39.97 o 
 -24   2   3        6.93       12.32     37.43 o 
 -22   2   3     1431.15     1304.62    109.41 o 
 -20   2   3      381.29      342.87     42.35 o 
 -18   2   3      275.49      332.64     38.35 o 
 -16   2   3      632.65      668.19     46.17 o 
 -14   2   3     1156.54     1246.44     60.78 o 
 -12   2   3      629.52      650.27     75.98 o 
 -10   2   3      408.93      379.58     47.51 o 
  -8   2   3     2087.31     2295.72    109.57 o 
  -4   2   3      120.27      141.40     28.63 o 
  -2   2   3     3622.16     3538.59    129.89 o 
   0   2   3     6867.16     7141.72    147.53 o 
   2   2   3     6211.30     6798.19    120.85 o 
   4   2   3     6435.56     6990.54    108.86 o 
   6   2   3     2081.50     2184.68     45.71 o 
   8   2   3     2387.87     2515.75     67.80 o 
  10   2   3      786.28      865.03     40.56 o 
  12   2   3      987.62      811.93     66.22 o 
  14   2   3     4026.69     3911.17    210.50 o 
  16   2   3     1014.96      889.97     53.41 o 
  18   2   3      284.15      272.84     37.49 o 
  20   2   3       82.89       66.75     43.35 o 
  22   2   3      649.63      528.28    129.41 o 
 -23   3   3      270.84      202.67     58.70 o 
 -21   3   3      265.56      270.49     60.78 o 
 -19   3   3      315.09      306.32     39.26 o 
 -17   3   3      954.88      902.82     61.26 o 
 -15   3   3      921.16      959.49     54.22 o 
 -13   3   3     1070.65     1185.29     85.10 o 
 -11   3   3       35.88       46.87     21.91 o 
  -9   3   3      554.13      649.75     57.74 o 
  -5   3   3      287.32      295.34     16.07 o 
  -3   3   3     1035.06      972.73     35.44 o 
  -1   3   3       85.91      131.60     23.67 o 
   1   3   3     3286.64     3327.91     71.83 o 
   3   3   3     6397.83     6900.04    125.09 o 
   5   3   3     2215.47     2144.45     44.68 o 
   7   3   3      827.14      847.43     35.00 o 
   9   3   3       57.77       58.84     21.37 o 
  11   3   3      224.24      193.63     36.87 o 
  13   3   3      293.03      305.15     51.27 o 
  15   3   3     3767.81     3436.36    174.51 o 
  17   3   3      145.70      188.09     34.05 o 
  19   3   3      133.78       73.29     28.61 o 
  21   3   3       75.40       43.73     28.09 o 
 -24   4   3       77.88      129.57     53.27 o 
 -22   4   3      929.22      820.26     99.01 o 
 -20   4   3     1303.04     1319.17    112.29 o 
 -18   4   3     1838.39     1836.62     83.78 o 
 -16   4   3      426.63      456.59     43.74 o 
 -14   4   3     2653.72     2803.58    150.20 o 
 -12   4   3      983.72     1063.40     81.74 o 
 -10   4   3      439.80      601.44     61.58 o 
  -8   4   3     2366.11     2520.78    123.17 o 
  -6   4   3     4637.05     4655.89    178.67 o 
  -4   4   3       52.01       30.15     10.46 o 
  -2   4   3     2766.84     2951.87     94.22 o 
   0   4   3     1642.77     1687.99     47.32 o 
   2   4   3      910.73      862.75     32.83 o 
   4   4   3     1953.60     2101.97     88.14 o 
   6   4   3      342.14      284.66     32.39 o 
   8   4   3      495.28      465.31     42.41 o 
  10   4   3       28.57       15.03     20.11 o 
  12   4   3     2672.14     2477.11    134.36 o 
  14   4   3      830.03      788.42     63.95 o 
  16   4   3     3725.45     3402.75    226.66 o 
  18   4   3      105.71       88.23     48.63 o 
  20   4   3      111.30      139.31     35.44 o 
 -25   5   3       70.44       29.59     50.87 o 
 -23   5   3      125.40      132.13     58.86 o 
 -21   5   3       10.54      -24.79     34.39 o 
 -19   5   3      744.22      883.13     97.89 o 
 -17   5   3      218.54      232.89     75.42 o 
 -15   5   3     1181.99     1287.34    102.85 o 
 -13   5   3      997.75      995.58     86.22 o 
 -11   5   3      527.45      562.89     64.46 o 
  -9   5   3     1426.04     1393.23     95.49 o 
  -7   5   3      929.74      988.70     75.50 o 
  -5   5   3     1917.19     2002.51    103.65 o 
  -3   5   3     3432.59     3550.62     88.96 o 
  -1   5   3     2389.37     2390.05     60.64 o 
   1   5   3     1315.53     1371.81     45.24 o 
   3   5   3       72.21       77.10     14.18 o 
   5   5   3     2723.37     2808.40    181.31 o 
   7   5   3      421.34      438.00     54.95 o 
   9   5   3       41.58       52.45     43.99 o 
  11   5   3      435.87      492.79     49.73 o 
  13   5   3      159.36      129.31     33.72 o 
  15   5   3      141.97      103.54     32.85 o 
  17   5   3      551.61      575.38     63.06 o 
  19   5   3      352.81      292.26     52.36 o 
 -24   6   3      754.63      696.14    104.13 o 
 -22   6   3       75.05      104.45     56.47 o 
 -20   6   3      220.47      388.70     78.70 o 
 -18   6   3     3085.87     2989.29    178.99 o 
 -16   6   3      297.02      409.97     71.34 o 
 -14   6   3     1086.37     1159.21    102.53 o 
 -12   6   3     1435.34     1404.27    105.41 o 
 -10   6   3      958.71      784.11     79.18 o 
  -8   6   3      113.99      102.21     35.35 o 
  -6   6   3     4003.28     4313.10    180.43 o 
  -4   6   3      418.28      415.98     25.06 o 
  -2   6   3       46.24       48.16     12.71 o 
   0   6   3     1366.71     1526.29     58.71 o 
   2   6   3      877.22      921.29     38.89 o 
   4   6   3      493.21      530.72     63.68 o 
   6   6   3      226.19      242.21     34.15 o 
   8   6   3      156.39      206.77     35.05 o 
  10   6   3      245.51      240.13     39.47 o 
  12   6   3      254.19      253.67     42.58 o 
  14   6   3      351.19      353.19     58.78 o 
  16   6   3      676.02      547.34    105.09 o 
  18   6   3      145.57      185.24     49.19 o 
  20   6   3      209.20      259.48     53.32 o 
 -23   7   3      175.84      143.64     66.38 o 
 -21   7   3     1459.30     1391.47    136.28 o 
 -19   7   3      514.42      539.06     90.86 o 
 -17   7   3     2025.06     1818.56    143.48 o 
 -15   7   3      338.40      411.09     73.90 o 
 -13   7   3       58.15       26.87     33.59 o 
 -11   7   3      813.90      646.55     79.98 o 
  -9   7   3      592.57      487.87     69.26 o 
  -7   7   3     1829.37     1869.59    117.89 o 
  -5   7   3     1438.07     1491.79     68.40 o 
  -3   7   3      555.41      463.61     29.16 o 
  -1   7   3     2876.67     2994.94     77.95 o 
   1   7   3       47.39       56.90     15.24 o 
   3   7   3      182.85      162.31     21.29 o 
   5   7   3      399.98      328.68     73.74 o 
   7   7   3      765.45      681.87     61.34 o 
   9   7   3     1542.52     1614.72     82.22 o 
  11   7   3      294.47      363.84     49.11 o 
  13   7   3       91.97       72.65     32.20 o 
  15   7   3     1530.03     1439.42     89.72 o 
  17   7   3       25.16       15.62     33.63 o 
  19   7   3      423.29      362.03     59.95 o 
 -22   8   3     1153.58     1123.86    133.24 o 
 -20   8   3      191.74      318.80     79.98 o 
 -18   8   3      880.21      885.69    110.53 o 
 -16   8   3     2002.76     1781.13    143.96 o 
 -14   8   3      953.54      948.23    103.97 o 
 -12   8   3      971.98     1087.07    107.01 o 
 -10   8   3      641.39      590.40     80.46 o 
  -8   8   3      925.99      931.17     58.17 o 
  -6   8   3     1754.85     1785.57     79.20 o 
  -4   8   3     2342.89     2274.70     90.69 o 
  -2   8   3      306.28      324.65     38.10 o 
   0   8   3     1273.27     1449.81     59.47 o 
   2   8   3      466.83      510.19     37.83 o 
   4   8   3     1428.87     1322.53     68.50 o 
   6   8   3     2248.70     2290.41     95.55 o 
   8   8   3     1735.88     1763.62    179.23 o 
  10   8   3      636.51      647.28     60.61 o 
  12   8   3      282.81      282.89     46.26 o 
  14   8   3      900.12      916.66     76.02 o 
  16   8   3      489.96      427.88     61.12 o 
  18   8   3     1259.95     1247.90     96.03 o 
 -21   9   3      128.95      102.53     62.86 o 
 -19   9   3      780.22      657.59    107.33 o 
 -17   9   3     1244.38     1023.89    123.01 o 
 -15   9   3      987.09     1009.81    115.49 o 
 -13   9   3     1433.01     1171.85    119.17 o 
 -11   9   3     3308.79     3441.33    192.43 o 
  -9   9   3     1701.80     1658.53    186.11 o 
  -7   9   3      865.77      861.43     58.13 o 
  -5   9   3     1977.59     2009.91     89.15 o 
  -3   9   3     2264.07     2141.52     91.84 o 
  -1   9   3      167.41       98.14     26.27 o 
   1   9   3      428.98      435.89     68.32 o 
   3   9   3      677.53      623.63     51.87 o 
   5   9   3       60.51       68.05     26.44 o 
   7   9   3      999.06      930.09     68.33 o 
   9   9   3     1826.00     1755.02    163.00 o 
  11   9   3      423.06      405.77     66.62 o 
  13   9   3      338.25      324.58     53.42 o 
  15   9   3      516.19      473.43     65.02 o 
 -20  10   3      409.23      182.83     72.30 o 
 -18  10   3       54.43       42.39     51.99 o 
 -16  10   3     1101.09      997.34    121.73 o 
 -14  10   3      488.38      573.13     95.49 o 
 -12  10   3      494.82      454.76     85.42 o 
 -10  10   3      413.94      428.85     79.66 o 
  -8  10   3     1687.71     1724.62     85.62 o 
  -6  10   3     2967.88     3141.82    118.89 o 
  -4  10   3     2515.37     2705.00    144.12 o 
  -2  10   3     4789.69     4550.78    165.32 o 
   0  10   3     1221.90     1142.25     69.62 o 
   2  10   3      272.60      304.10     42.63 o 
   4  10   3      636.43      688.50     59.75 o 
   6  10   3      187.79      204.62     59.66 o 
   8  10   3      952.31      988.82    181.31 o 
  10  10   3      717.46      558.61     63.23 o 
  12  10   3      967.33      880.44     80.19 o 
  14  10   3     1115.03     1114.99    145.64 o 
 -17  11   3      905.96      896.88    124.13 o 
 -15  11   3      920.27      911.28    121.25 o 
 -13  11   3     1060.48     1009.33    120.93 o 
 -11  11   3      617.12      561.13     94.06 o 
  -9  11   3      734.83      682.22     95.17 o 
  -7  11   3      800.88      693.74     92.78 o 
  -5  11   3     2393.34     2324.08    105.39 o 
  -3  11   3      993.97      975.50     70.39 o 
  -1  11   3     2846.09     2671.72    113.59 o 
   1  11   3     1817.59     1760.02    136.12 o 
   3  11   3      822.83      820.34     66.73 o 
   5  11   3     1011.18     1109.43     77.75 o 
   7  11   3     1037.38      897.93     78.22 o 
   9  11   3      404.15      411.44     60.24 o 
  11  11   3     1250.02     1266.90     93.61 o 
  13  11   3      946.49     1021.06     89.37 o 
 -16  12   3      167.49      258.01     81.26 o 
 -14  12   3      949.29      981.98    126.85 o 
 -12  12   3       96.67      179.31     66.70 o 
 -10  12   3      395.71      595.52     97.09 o 
  -8  12   3      220.51      183.47     62.06 o 
  -6  12   3      463.64      442.92     79.02 o 
  -4  12   3     1142.77     1083.55    111.81 o 
  -2  12   3      715.65      730.25     65.59 o 
   0  12   3      686.53      729.73     98.21 o 
   2  12   3      775.77      850.50    109.25 o 
   4  12   3     1282.44     1383.96    138.36 o 
   6  12   3      346.86      401.00     58.67 o 
   8  12   3      674.65      682.93     73.92 o 
  10  12   3      403.50      468.33     66.57 o 
 -11  13   3      105.91       69.90     54.23 o 
  -9  13   3      423.79      507.87     94.38 o 
  -7  13   3      608.91      591.20     96.77 o 
  -5  13   3      277.76      158.36     55.35 o 
  -3  13   3     1092.91      801.87    103.01 o 
  -1  13   3      858.52     1121.78    120.93 o 
   1  13   3      874.18      999.26    118.85 o 
   3  13   3      420.72      455.56     92.62 o 
   5  13   3     1376.49     1367.64    146.68 o 
   7  13   3      259.41      227.30     72.78 o 
  -6  14   3      761.62      900.40    116.29 o 
  -4  14   3      520.97      631.35     96.45 o 
 -24   0   4    13220.02    12647.71    447.56 o 
 -22   0   4    15180.40    14507.06    484.99 o 
 -20   0   4    19398.00    19882.76    609.12 o 
 -18   0   4     7319.55     7537.05    286.64 o 
 -16   0   4    42522.85    41849.30   1159.69 o 
 -14   0   4    41149.79    39034.04   1079.72 o 
 -12   0   4    58052.20    59096.59   1559.43 o 
 -10   0   4    84064.82    82838.66   2190.14 o 
  -8   0   4    47613.33    48564.17   1296.62 o 
  -6   0   4    62798.10    64740.23   1700.19 o 
   4   0   4    54561.02    57910.18   1547.59 o 
   6   0   4    19266.82    18581.83    554.25 o 
   8   0   4    21755.32    21608.55    626.08 o 
  10   0   4    13719.99    13469.09    427.25 o 
  12   0   4     6591.16     5913.34    165.85 o 
  14   0   4    20745.76    19734.32    580.33 o 
  16   0   4     6123.11     6121.27    256.57 o 
  18   0   4     7353.90     7417.73    302.80 o 
  20   0   4     3962.43     4140.51    223.62 o 
 -25   1   4     9900.88     9464.07    369.02 o 
 -23   1   4    16926.74    16677.37    378.09 o 
 -21   1   4    14518.67    14321.72    332.18 o 
 -19   1   4    17233.60    17059.91    380.75 o 
 -17   1   4    13780.86    13314.84    308.95 o 
 -15   1   4    15632.40    14384.41    496.27 o 
 -13   1   4    16936.29    17313.93    364.94 o 
 -11   1   4    14027.82    13970.77    305.16 o 
  -9   1   4    20621.98    21053.33    598.08 o 
  -7   1   4    12602.48    12021.95    374.30 o 
  -5   1   4    51082.88    50051.93   1300.46 o 
  -3   1   4    30255.34    29182.87    804.43 o 
  -1   1   4    41634.23    41771.55   1107.39 o 
   3   1   4    34056.64    33408.48    927.44 o 
   5   1   4    21740.04    21227.66    431.85 o 
   7   1   4    17435.95    16515.71    280.73 o 
   9   1   4    13608.80    13361.53    238.68 o 
  11   1   4    10222.01    10332.42    246.53 o 
  13   1   4    12026.22    11956.09    228.39 o 
  15   1   4    11870.47    11307.36    271.51 o 
  17   1   4    10837.14    10786.19    271.91 o 
  19   1   4     5628.57     5592.55    230.74 o 
 -24   2   4    10406.05    11050.05    409.81 o 
 -22   2   4     9085.13     9034.09    243.75 o 
 -20   2   4    12732.01    12476.71    304.74 o 
 -18   2   4    11607.48    11354.31    278.16 o 
 -16   2   4    16696.79    16523.64    441.24 o 
 -14   2   4    20982.27    21316.94    445.64 o 
 -12   2   4    28299.90    29451.11    583.24 o 
 -10   2   4    26729.51    26589.16    759.48 o 
  -8   2   4    40892.19    40479.73   1088.83 o 
  -6   2   4    25385.31    23987.12    673.74 o 
  -4   2   4    42177.00    41780.67   1111.07 o 
  -2   2   4    31951.04    31203.30    840.90 o 
   0   2   4    27353.01    27337.44    723.81 o 
   2   2   4    24041.33    23474.78    463.92 o 
   4   2   4    18865.66    18114.45    253.82 o 
   6   2   4    15869.63    15219.27    257.24 o 
   8   2   4    14023.79    13667.01    240.15 o 
  10   2   4    13148.49    12136.03    277.55 o 
  12   2   4    15746.29    14996.15    390.38 o 
  14   2   4    14120.09    13419.86    315.07 o 
  16   2   4    11187.69    10344.88    318.26 o 
  18   2   4     8193.51     8342.81    353.11 o 
  20   2   4     5052.01     4933.87    173.00 o 
 -25   3   4     8755.96     8533.27    357.51 o 
 -23   3   4     7841.46     7965.42    325.03 o 
 -21   3   4    12817.13    12713.65    311.09 o 
 -19   3   4    14441.17    14696.09    338.69 o 
 -17   3   4    14506.56    14394.32    334.61 o 
 -15   3   4    25770.12    25350.45    642.55 o 
 -13   3   4    15836.22    14437.96    469.80 o 
 -11   3   4    32336.74    31404.53    896.56 o 
  -9   3   4    24245.79    23557.15    689.58 o 
  -7   3   4    42762.15    43744.02    764.93 o 
  -5   3   4    22373.49    21080.25    385.94 o 
  -3   3   4    31868.87    32205.91    572.61 o 
  -1   3   4    29506.53    28931.06    524.20 o 
   1   3   4    20687.09    19641.70    313.98 o 
   3   3   4    24479.49    23558.44    369.46 o 
   5   3   4    14438.69    14100.00    239.52 o 
   7   3   4    16935.13    16953.49    357.09 o 
   9   3   4    16680.05    16404.87    356.42 o 
  11   3   4    10204.85     9484.63    237.05 o 
  13   3   4    13557.49    12825.13    510.67 o 
  15   3   4     7944.90     7607.28    215.81 o 
  17   3   4     6298.96     6111.70    154.82 o 
  19   3   4     8217.39     7955.11    362.70 o 
 -26   4   4     7568.40     7328.79    332.07 o 
 -24   4   4     6769.94     7401.25    317.52 o 
 -22   4   4    11487.50    11372.36    426.61 o 
 -20   4   4    10972.10    10500.73    270.36 o 
 -18   4   4    29425.86    28845.36    602.29 o 
 -16   4   4    12126.82    11458.34    286.26 o 
 -14   4   4    18984.53    18968.92    586.73 o 
 -12   4   4    15018.11    15050.28    480.51 o 
 -10   4   4    13774.49    13679.76    429.33 o 
  -8   4   4    21101.25    21221.61    630.87 o 
  -6   4   4    29626.09    28768.74    793.39 o 
  -4   4   4    24277.30    24066.87    440.25 o 
  -2   4   4    28712.68    28340.68    512.71 o 
   0   4   4    23448.53    23338.88    368.03 o 
   2   4   4    24214.73    24590.04    384.13 o 
   4   4   4    16055.30    15124.46    498.75 o 
   6   4   4    24275.61    22621.56    639.43 o 
   8   4   4    21083.76    20338.86    423.99 o 
  10   4   4    23652.81    22645.10    471.90 o 
  12   4   4    19198.84    18217.13    399.14 o 
  14   4   4    10254.15    10235.30    264.74 o 
  16   4   4    10268.10     9555.31    259.47 o 
  18   4   4     7324.23     7235.80    393.74 o 
 -25   5   4     5651.52     5593.57    281.05 o 
 -23   5   4     6939.59     7125.16    319.60 o 
 -21   5   4     9598.93    10180.04    391.26 o 
 -19   5   4    12650.05    12692.61    564.25 o 
 -17   5   4    18302.52    17884.73    581.93 o 
 -15   5   4    12594.11    12071.54    429.65 o 
 -13   5   4    18446.19    18210.24    572.65 o 
 -11   5   4    10768.52    10540.90    370.62 o 
  -9   5   4    17830.85    17446.29    525.46 o 
  -7   5   4    24295.60    24906.56    685.10 o 
  -5   5   4    13778.11    13247.55    401.65 o 
  -3   5   4    21375.84    20430.45    387.37 o 
  -1   5   4    16300.57    15994.93    261.71 o 
   1   5   4    23101.52    22447.86    357.32 o 
   3   5   4     8182.08     8118.18    194.75 o 
   5   5   4    19629.06    19089.82    390.20 o 
   7   5   4    15173.72    14877.71    324.80 o 
   9   5   4     9960.85     9416.93    433.09 o 
  11   5   4    16527.18    15728.97    454.04 o 
  13   5   4     7591.48     7122.81    211.22 o 
  15   5   4     4194.72     4038.71    150.43 o 
  17   5   4     5777.74     5400.30    184.25 o 
 -24   6   4     6397.31     6585.95    316.88 o 
 -22   6   4     8248.26     8566.86    362.62 o 
 -20   6   4    12578.22    12712.49    459.72 o 
 -18   6   4    18893.43    18759.86    610.40 o 
 -16   6   4    18280.45    17839.30    584.01 o 
 -14   6   4    18620.93    18548.71    592.48 o 
 -12   6   4    17215.31    17885.85    552.65 o 
 -10   6   4    16693.70    16650.81    530.74 o 
  -8   6   4    19063.16    19431.52    565.77 o 
  -6   6   4    19167.70    18150.26    551.21 o 
  -4   6   4    18192.40    17697.90    521.30 o 
  -2   6   4    16822.82    16662.32    279.04 o 
   0   6   4    23237.12    23270.05    371.91 o 
   2   6   4    16718.79    15715.42    268.54 o 
   4   6   4    22206.99    21749.82    438.17 o 
   6   6   4    26168.03    25051.62    978.70 o 
   8   6   4    25375.69    24822.40    513.22 o 
  10   6   4    16866.18    16248.30    541.54 o 
  12   6   4    14469.60    14318.71    339.45 o 
  14   6   4     5047.09     4835.35    167.76 o 
  16   6   4     6007.90     6226.23    354.07 o 
  18   6   4     3856.55     3801.55    250.73 o 
 -23   7   4     5327.39     5359.71    283.77 o 
 -21   7   4     6887.08     6735.03    322.64 o 
 -19   7   4     6495.45     6269.39    296.40 o 
 -17   7   4    13198.39    12892.12    470.12 o 
 -15   7   4     6152.81     5958.43    273.05 o 
 -13   7   4    17080.03    16856.52    555.53 o 
 -11   7   4    14537.46    13679.92    464.20 o 
  -9   7   4    13847.67    13413.27    446.12 o 
  -7   7   4    15231.21    14877.20    467.56 o 
  -5   7   4    17350.50    17043.83    372.50 o 
  -3   7   4    14045.56    13525.89    308.43 o 
  -1   7   4    14997.06    14865.21    256.10 o 
   1   7   4    20599.88    21117.39    345.27 o 
   3   7   4    10760.36    10409.12    244.55 o 
   5   7   4    14520.20    13529.79    306.62 o 
   7   7   4     9618.40     9333.05    238.93 o 
   9   7   4     8592.03     8242.29    317.04 o 
  11   7   4     9397.53     8853.45    242.66 o 
  13   7   4     3987.54     4081.58    152.98 o 
  15   7   4     7183.50     6626.90    211.94 o 
  17   7   4     4360.79     4473.92    292.16 o 
 -22   8   4     4522.13     4770.42    266.33 o 
 -20   8   4     4993.38     5379.70    280.41 o 
 -18   8   4     5368.29     5088.10    264.57 o 
 -16   8   4    11513.98    11415.07    437.48 o 
 -14   8   4    12950.85    13129.18    469.48 o 
 -12   8   4    14232.03    14199.14    485.31 o 
 -10   8   4    18759.03    17104.13    570.41 o 
  -8   8   4    19224.26    18571.75    588.80 o 
  -6   8   4    14114.36    13326.98    316.36 o 
  -4   8   4    13234.07    12605.33    298.78 o 
  -2   8   4    13618.91    13373.38    384.14 o 
   0   8   4     8268.00     8322.45    165.87 o 
   2   8   4    10526.91    10699.73    249.69 o 
   4   8   4    10083.90     9873.41    292.64 o 
   6   8   4    12228.20    12384.50    295.83 o 
   8   8   4     8609.34     8987.19    237.23 o 
  10   8   4     7551.04     7820.64    378.78 o 
  12   8   4     6421.33     6729.88    309.84 o 
  14   8   4     4055.86     3902.09    332.47 o 
 -21   9   4     5445.73     5359.55    292.56 o 
 -19   9   4     4847.03     5016.76    269.85 o 
 -17   9   4     4165.72     4446.35    243.62 o 
 -15   9   4     9609.75    10096.70    390.14 o 
 -13   9   4     8655.52     8621.57    354.47 o 
 -11   9   4    11498.74    10797.16    402.77 o 
  -9   9   4    13195.33    12206.30    564.41 o 
  -7   9   4    10659.06    10048.25    260.63 o 
  -5   9   4     8625.25     8590.27    227.29 o 
  -3   9   4    18132.90    17540.69    604.24 o 
  -1   9   4     6913.61     7093.24    199.03 o 
   1   9   4    13532.87    13218.44    462.12 o 
   3   9   4    14956.68    15155.79    492.27 o 
   5   9   4     8283.47     8094.69    508.43 o 
   7   9   4     8720.86     8777.82    276.09 o 
   9   9   4     6458.61     6557.02    200.85 o 
  11   9   4     2899.40     2838.40    125.81 o 
  13   9   4     4586.78     4790.77    172.69 o 
 -18  10   4     4844.71     4885.11    272.57 o 
 -16  10   4     7907.09     7780.19    357.83 o 
 -14  10   4    11999.78    12754.88    457.00 o 
 -12  10   4    14204.90    14022.39    501.63 o 
 -10  10   4    15398.66    14864.94    356.26 o 
  -8  10   4    12411.37    11511.88    294.31 o 
  -6  10   4    12172.16    12491.52    308.65 o 
  -4  10   4    10865.62    10342.65    268.83 o 
  -2  10   4    10587.81    10437.44    266.07 o 
   0  10   4     7391.34     7119.72    302.80 o 
   2  10   4    12711.97    12185.75    452.68 o 
   4  10   4    10760.98    10700.35    265.49 o 
   6  10   4     6929.15     7163.63    209.42 o 
   8  10   4     7100.03     7457.83    219.22 o 
  10  10   4     5040.71     5090.43    176.91 o 
  12  10   4     2322.05     2357.11    121.05 o 
 -17  11   4     4004.49     4543.60    263.77 o 
 -15  11   4     6626.69     6777.25    320.24 o 
 -13  11   4     4251.64     4383.97    244.10 o 
 -11  11   4     4943.90     4705.64    249.05 o 
  -9  11   4     5401.10     5396.50    266.81 o 
  -7  11   4     5187.81     5268.88    172.55 o 
  -5  11   4     6787.46     6654.35    201.88 o 
  -3  11   4     5268.89     5345.13    174.92 o 
  -1  11   4     9724.91     9878.04    386.78 o 
   1  11   4     4523.02     4635.42    243.46 o 
   3  11   4    10134.06    10666.31    420.85 o 
   5  11   4     6323.41     6876.27    320.72 o 
   7  11   4     5627.13     5719.93    191.02 o 
   9  11   4     4137.42     4347.20    231.06 o 
 -14  12   4     4453.96     4678.45    266.49 o 
 -12  12   4     6244.40     6025.93    300.56 o 
 -10  12   4     4849.97     5093.38    266.01 o 
  -8  12   4     6498.37     6653.45    305.84 o 
  -6  12   4     4607.46     4802.40    169.78 o 
  -4  12   4     7165.55     7370.08    220.15 o 
  -2  12   4     4093.98     4634.14    236.74 o 
   0  12   4     8060.38     8408.98    353.99 o 
   2  12   4     5795.77     5892.37    293.36 o 
   4  12   4     6154.20     6620.82    314.64 o 
   6  12   4     4206.71     4422.20    258.49 o 
  -9  13   4     2700.44     2958.90    198.19 o 
  -7  13   4     4297.92     4580.07    247.93 o 
  -5  13   4     6603.65     6931.61    309.52 o 
  -3  13   4     1542.84     2084.25    158.68 o 
  -1  13   4     6446.21     6609.94    311.76 o 
   1  13   4     2952.17     3067.99    205.39 o 
   3  13   4     3063.61     2978.58    206.67 o 
 -27   1   5       94.32       14.40     49.59 o 
 -25   1   5       28.71       28.26     31.56 o 
 -23   1   5      519.20      360.91     50.51 o 
 -21   1   5       76.27       44.64     50.55 o 
 -19   1   5     4107.54     3962.07    143.08 o 
 -17   1   5      647.35      627.70     85.90 o 
 -15   1   5     1727.37     1748.48    159.40 o 
 -13   1   5      125.53      104.60     27.59 o 
 -11   1   5     1111.61     1118.45     63.73 o 
  -9   1   5     1326.30     1316.29     95.01 o 
  -7   1   5      942.00     1040.69     82.70 o 
  -5   1   5      104.44       89.42     31.19 o 
  -3   1   5      733.23      856.41     69.74 o 
  -1   1   5     2206.69     2399.21    119.33 o 
   1   1   5      123.94      155.48     34.55 o 
   3   1   5      128.48      131.11     25.39 o 
   5   1   5       34.28       48.54     17.81 o 
   7   1   5      232.30      324.67     37.02 o 
   9   1   5     1050.24     1044.81     66.78 o 
  11   1   5      566.97      572.60     53.92 o 
  13   1   5      145.55      129.07     32.70 o 
  15   1   5       41.94       32.63     30.24 o 
  17   1   5      144.52      169.26     57.02 o 
 -26   2   5      257.64      161.72     64.94 o 
 -24   2   5      400.06      409.81     55.30 o 
 -22   2   5      500.08      482.22     56.70 o 
 -20   2   5     2351.74     2215.38    103.75 o 
 -18   2   5      383.83      356.63     46.94 o 
 -16   2   5     1191.44     1304.46     73.97 o 
 -14   2   5      226.68      261.39     38.36 o 
 -12   2   5      271.37      283.77     53.43 o 
 -10   2   5      446.00      418.93     60.30 o 
  -8   2   5     2707.22     3113.42    151.80 o 
  -6   2   5     1059.02     1103.39     81.10 o 
  -4   2   5     3454.63     3657.92    161.72 o 
  -2   2   5      270.53      299.28     43.83 o 
   0   2   5      438.98      353.51     44.47 o 
   2   2   5      533.81      545.09     46.15 o 
   4   2   5      427.14      461.49     32.06 o 
   6   2   5      112.20      113.69     27.53 o 
   8   2   5       82.75      110.45     28.98 o 
  10   2   5      110.97       57.32     24.07 o 
  12   2   5      845.99      685.91     60.55 o 
  14   2   5      856.56      577.84    197.31 o 
  16   2   5      296.64      290.16     48.46 o 
  18   2   5       48.85       28.27     34.88 o 
 -25   3   5       53.58       45.27     48.79 o 
 -23   3   5       25.00       22.77     27.33 o 
 -21   3   5      902.31      978.24     73.83 o 
 -19   3   5      868.21      934.51     70.24 o 
 -17   3   5      796.48      818.42     65.90 o 
 -15   3   5     1274.11     1298.96     74.05 o 
 -13   3   5      964.72      940.71     85.26 o 
 -11   3   5      918.24      966.79     82.22 o 
  -9   3   5     3263.23     3633.12    166.84 o 
  -7   3   5     1224.82     1287.66     89.90 o 
  -5   3   5       57.70       37.29     17.76 o 
  -3   3   5      300.14      349.68     28.47 o 
  -1   3   5      791.67      787.84     41.19 o 
   1   3   5      286.64      292.64     24.86 o 
   3   3   5     1310.80     1320.61     63.88 o 
   5   3   5       32.13       32.16     18.82 o 
   7   3   5      494.60      460.14     47.59 o 
   9   3   5      473.21      492.25     50.51 o 
  11   3   5     1141.38      951.77     69.17 o 
  13   3   5      261.88      264.77     52.39 o 
  15   3   5       26.42       16.13     30.97 o 
  17   3   5      150.23      105.43     39.44 o 
 -24   4   5      840.99      767.64    106.85 o 
 -22   4   5      484.47      377.96     66.86 o 
 -20   4   5      477.97      477.64     55.64 o 
 -18   4   5       68.45       95.55     31.52 o 
 -16   4   5       39.17        2.88     27.99 o 
 -14   4   5     1055.16      962.63     93.58 o 
 -12   4   5      920.57      846.98     85.10 o 
 -10   4   5     2738.86     2950.10    150.84 o 
  -8   4   5      486.35      407.73     57.26 o 
  -6   4   5      184.11      149.56     35.99 o 
  -4   4   5      686.60      626.49     39.51 o 
  -2   4   5      779.53      787.59     41.01 o 
   0   4   5      230.26      271.33     28.31 o 
   2   4   5     1316.03     1317.80     89.50 o 
   4   4   5      786.49      820.68     53.96 o 
   6   4   5      329.00      276.11     54.87 o 
   8   4   5      124.53      119.35     32.84 o 
  10   4   5      192.65      195.68     38.35 o 
  12   4   5      684.62      686.31     64.06 o 
  14   4   5      550.34      483.24     60.44 o 
  16   4   5       26.21       60.86     37.10 o 
 -25   5   5        8.36        9.12     45.59 o 
 -23   5   5      204.41      192.11     65.10 o 
 -21   5   5      172.25      206.61     42.80 o 
 -19   5   5      141.34      117.17     35.02 o 
 -17   5   5      697.85      772.60     93.58 o 
 -15   5   5       90.10      123.17     44.15 o 
 -13   5   5      322.49      411.25     66.54 o 
 -11   5   5      393.86      382.14     61.58 o 
  -9   5   5      620.03      494.91     65.74 o 
  -7   5   5     1404.75     1307.66     94.70 o 
  -5   5   5      375.45      389.98     55.51 o 
  -3   5   5      326.43      266.97     44.31 o 
  -1   5   5      331.68      317.55     29.06 o 
   1   5   5       17.90       18.50     13.32 o 
   3   5   5       96.22      130.29     58.94 o 
   5   5   5      664.37      550.14     48.96 o 
   7   5   5       80.90       63.63     25.54 o 
   9   5   5      697.37      704.13    123.01 o 
  11   5   5      318.20      305.11     47.91 o 
  13   5   5      786.58      706.19     68.65 o 
  15   5   5       16.70      -11.17     30.49 o 
 -24   6   5      284.04      167.32     66.22 o 
 -22   6   5      198.71      154.20     64.46 o 
 -20   6   5       88.71       30.86     28.26 o 
 -18   6   5      331.60      351.43     75.50 o 
 -16   6   5      711.75      828.90     97.09 o 
 -14   6   5      163.01      248.89     58.86 o 
 -12   6   5     1500.51     1170.73    101.89 o 
 -10   6   5     1008.49     1037.81     92.78 o 
  -8   6   5      552.07      589.92     70.06 o 
  -6   6   5     2020.44     2220.22    123.81 o 
  -4   6   5      879.77      856.41     74.86 o 
  -2   6   5     1831.37     1904.70     81.04 o 
   0   6   5      444.09      496.11     32.68 o 
   2   6   5     3106.36     3174.98    107.73 o 
   4   6   5      329.35      459.04     52.23 o 
   6   6   5     2340.76     2043.19     92.43 o 
   8   6   5      841.56      756.91     61.92 o 
  10   6   5      857.72      796.72     67.41 o 
  12   6   5      455.92      372.41     54.57 o 
  14   6   5      157.55       49.76     35.46 o 
 -23   7   5      516.79      346.63     89.10 o 
 -21   7   5       51.31      -55.67     37.11 o 
 -19   7   5      346.02      364.70     79.18 o 
 -17   7   5      897.62      855.29    106.37 o 
 -15   7   5     2524.65     2622.83    167.64 o 
 -13   7   5       29.73       35.03     34.07 o 
 -11   7   5      189.03      147.16     48.63 o 
  -9   7   5      254.56      254.17     55.51 o 
  -7   7   5        5.54       -5.44     23.35 o 
  -5   7   5     1994.01     2006.60    119.97 o 
  -3   7   5     1318.76     1151.88     85.90 o 
  -1   7   5     1676.14     1656.47     77.83 o 
   1   7   5     1718.40     1741.10    123.73 o 
   3   7   5     4149.95     4030.88    131.32 o 
   5   7   5      461.57      449.49     49.26 o 
   7   7   5      607.27      548.05     55.10 o 
   9   7   5      326.76      316.98     49.38 o 
  11   7   5     1105.26     1020.41     78.62 o 
  13   7   5      495.25      658.21    102.45 o 
 -22   8   5      348.73      343.75     90.38 o 
 -20   8   5       94.39      111.33     62.38 o 
 -18   8   5      674.55      637.27     99.49 o 
 -16   8   5     1078.77     1068.20    118.69 o 
 -14   8   5     1823.12     1867.99    143.64 o 
 -12   8   5       77.07       35.19     37.11 o 
 -10   8   5       38.57       44.31     35.99 o 
  -8   8   5      797.54      838.02     90.38 o 
  -6   8   5      147.19      169.35     32.96 o 
  -4   8   5     1077.99      987.27     67.98 o 
  -2   8   5      382.54      371.68     44.48 o 
   0   8   5     1163.51     1213.76    108.45 o 
   2   8   5     1022.68      929.99    104.77 o 
   4   8   5     1792.27     1792.68     87.24 o 
   6   8   5      428.05      372.44     49.12 o 
   8   8   5      425.33      355.00     56.94 o 
  10   8   5      119.83      128.17     55.19 o 
  12   8   5      228.29      233.41     49.92 o 
 -19   9   5       34.10       44.47     50.87 o 
 -17   9   5       71.76       36.79     43.67 o 
 -15   9   5      556.51      444.68     86.38 o 
 -13   9   5      705.71      485.79     86.86 o 
 -11   9   5      520.36      528.50     83.98 o 
  -9   9   5      312.48      292.86     44.16 o 
  -7   9   5     1517.05     1577.16     85.33 o 
  -5   9   5      522.01      530.19     54.50 o 
  -3   9   5     1077.12      873.59     65.40 o 
  -1   9   5      367.30      304.40     69.10 o 
   1   9   5      664.32      659.83     94.22 o 
   3   9   5      855.89      798.67    106.37 o 
   5   9   5      375.02      359.06     69.26 o 
   7   9   5      893.51      851.69     77.66 o 
   9   9   5       77.17       85.69     37.73 o 
  11   9   5      638.37      690.07     72.51 o 
 -18  10   5      985.50      928.56    128.61 o 
 -16  10   5     1693.51     1612.54    153.56 o 
 -14  10   5      795.73      880.57    112.29 o 
 -12  10   5      258.58      267.17     45.64 o 
 -10  10   5      374.40      397.57     79.98 o 
  -8  10   5      114.79      103.51     33.59 o 
  -6  10   5      532.58      500.26     55.74 o 
  -4  10   5     1186.44     1251.20     92.46 o 
  -2  10   5      880.71      931.43    105.41 o 
   0  10   5      504.78      441.80     83.82 o 
   2  10   5      157.28       58.06     48.63 o 
   4  10   5      493.83      441.96     90.38 o 
   6  10   5      237.06      199.15     70.70 o 
   8  10   5      104.88      139.49     43.27 o 
 -15  11   5      247.89      260.09     77.90 o 
 -13  11   5     1437.95     1305.90    136.12 o 
 -11  11   5      926.73      699.18    104.61 o 
  -9  11   5      799.17      866.98     72.65 o 
  -7  11   5     1744.42     1760.27    103.73 o 
  -5  11   5      863.48      805.38     70.25 o 
  -3  11   5      542.57      456.20     83.02 o 
  -1  11   5      975.21      879.29    109.89 o 
   1  11   5      389.43      453.80     88.14 o 
   3  11   5      207.05      158.04     63.50 o 
   5  11   5      540.25      460.68     95.01 o 
   7  11   5      368.34      235.94     76.62 o 
 -12  12   5     1170.97     1116.03    130.69 o 
 -10  12   5      515.02      497.15     94.70 o 
  -8  12   5      238.36      283.57     61.82 o 
  -6  12   5      894.53      800.34    112.05 o 
  -4  12   5      158.22      153.72     60.46 o 
  -2  12   5     1111.11     1057.32    122.37 o 
   0  12   5      703.00      739.17    110.69 o 
   2  12   5     1003.06     1159.69    135.16 o 
 -26   0   6     7369.86     7923.99    345.99 o 
 -24   0   6     8182.42     8158.97    350.95 o 
 -22   0   6     6327.17     6124.63    285.20 o 
 -20   0   6     8945.54     9382.49    366.30 o 
 -18   0   6     3536.42     3754.69    200.75 o 
 -16   0   6    14654.21    14474.27    494.75 o 
 -14   0   6    14386.79    13420.62    462.60 o 
 -12   0   6    12138.56    12601.80    436.68 o 
 -10   0   6    14933.52    15099.06    496.35 o 
  -8   0   6    15547.17    16949.46    539.06 o 
  -6   0   6     9425.52     9380.09    337.99 o 
   2   0   6    21639.52    22403.38    680.94 o 
   4   0   6    18510.85    18387.63    570.41 o 
   6   0   6    18177.07    18734.10    580.33 o 
  10   0   6    12630.11    12156.80    406.77 o 
  12   0   6    11324.18    10385.42    371.90 o 
  14   0   6     7855.58     7331.19    304.88 o 
 -25   1   6     7056.16     7129.10    227.30 o 
 -23   1   6     8146.95     7631.32    236.43 o 
 -21   1   6    10316.06    10018.68    275.73 o 
 -19   1   6    20124.01    18929.19    443.43 o 
 -17   1   6    20323.95    19652.86    449.53 o 
 -15   1   6    28211.11    27926.43    596.81 o 
 -13   1   6    23058.52    22429.60    489.23 o 
 -11   1   6    17426.76    17640.17    398.75 o 
  -9   1   6    14749.13    15028.52    486.43 o 
  -7   1   6    15619.49    16020.42    500.99 o 
  -5   1   6    15597.18    16216.37    495.55 o 
  -3   1   6    20852.81    21674.13    631.99 o 
  -1   1   6    20018.03    20997.83    617.60 o 
   1   1   6    14542.93    15285.73    470.76 o 
   3   1   6    22634.21    23319.47    492.05 o 
   5   1   6    15531.21    14959.69    339.64 o 
   7   1   6    12469.10    12276.73    399.57 o 
   9   1   6    14590.09    13947.00    352.39 o 
  11   1   6     5808.02     5058.35    229.06 o 
  13   1   6     7702.75     7619.25    216.88 o 
  15   1   6     5630.83     5389.54    181.47 o 
 -24   2   6     9068.39     8816.21    529.54 o 
 -22   2   6     8148.73     7906.11    719.17 o 
 -20   2   6    10377.97    10216.42    306.80 o 
 -18   2   6    10412.25    10237.46    274.29 o 
 -16   2   6    14623.02    14467.56    350.44 o 
 -14   2   6    13864.38    14269.30    379.90 o 
 -12   2   6    19726.58    19606.89    530.98 o 
 -10   2   6    17554.91    18098.27    568.17 o 
  -8   2   6    15602.01    15505.99    500.51 o 
  -6   2   6    24098.30    24707.09    722.69 o 
  -4   2   6    14997.92    15394.50    471.88 o 
  -2   2   6    21311.05    22361.15    641.91 o 
   0   2   6    15919.13    16597.87    502.91 o 
   2   2   6    15154.05    14841.21    497.95 o 
   4   2   6    15534.49    16515.43    385.98 o 
   6   2   6     9159.54     8939.51    227.41 o 
   8   2   6     8991.04     9143.07    236.85 o 
  10   2   6     7698.48     7263.76    206.37 o 
  12   2   6     5534.04     5460.96    244.10 o 
  14   2   6     7322.08     7094.65    296.16 o 
 -25   3   6     7517.95     7402.47    235.80 o 
 -23   3   6     7733.68     7822.02    237.71 o 
 -21   3   6    10497.49     9941.59    276.10 o 
 -19   3   6     6263.88     5781.62    191.93 o 
 -17   3   6    13847.47    13562.06    337.97 o 
 -15   3   6    11712.40    11182.49    413.01 o 
 -13   3   6    14943.94    14885.20    501.15 o 
 -11   3   6    16511.36    15755.69    513.30 o 
  -9   3   6    24263.49    24557.37    728.29 o 
  -7   3   6    15677.77    15771.36    497.95 o 
  -5   3   6    26024.46    26244.77    746.04 o 
  -3   3   6    12955.11    13120.62    274.56 o 
  -1   3   6    18861.53    18248.52    364.58 o 
   1   3   6    15845.48    16544.82    348.76 o 
   3   3   6    12046.15    11846.28    273.20 o 
   5   3   6    16465.97    16090.83    352.53 o 
   7   3   6    13562.16    14220.38    326.55 o 
   9   3   6     6329.49     6233.90    186.86 o 
  11   3   6     9518.68     9425.00    283.13 o 
  13   3   6     5692.73     5614.08    186.32 o 
 -24   4   6     7498.77     7542.98    238.80 o 
 -22   4   6     7734.19     7479.95    232.68 o 
 -20   4   6     9430.09     9301.36    334.63 o 
 -18   4   6    15328.37    14785.65    363.41 o 
 -16   4   6     9477.60     9097.28    357.51 o 
 -14   4   6    17604.13    17687.82    585.77 o 
 -12   4   6    15213.71    15228.79    501.47 o 
 -10   4   6    18036.03    18191.05    566.41 o 
  -8   4   6    16552.23    15791.68    503.39 o 
  -6   4   6    18461.55    18743.70    567.05 o 
  -4   4   6    22908.66    22018.68    645.91 o 
  -2   4   6     7641.82     7461.87    269.21 o 
   0   4   6    19360.97    19121.76    397.22 o 
   2   4   6     8995.47     8880.34    219.66 o 
   4   4   6     7370.49     7297.45    196.86 o 
   6   4   6     7788.91     7558.25    208.58 o 
   8   4   6     6461.33     6160.38    185.19 o 
  10   4   6     5011.91     4795.00    163.48 o 
  12   4   6     5400.65     5359.49    180.71 o 
  14   4   6     4326.37     4382.55    165.73 o 
 -23   5   6     9761.65    10169.82    552.81 o 
 -21   5   6    10427.94     9936.68    284.05 o 
 -19   5   6    11651.48    11669.37    312.51 o 
 -17   5   6    13171.89    13005.69    461.64 o 
 -15   5   6    11864.51    11569.91    422.61 o 
 -13   5   6    12529.12    12555.89    442.76 o 
 -11   5   6    22638.50    20690.07    668.14 o 
  -9   5   6    11374.04    11710.67    395.10 o 
  -7   5   6    23845.73    23327.29    690.22 o 
  -5   5   6    13302.48    12847.33    417.49 o 
  -3   5   6    21768.23    20625.29    611.20 o 
  -1   5   6    14404.99    14641.15    336.45 o 
   1   5   6    21045.37    20877.88    430.46 o 
   3   5   6    13746.12    13966.64    316.36 o 
   5   5   6    13147.35    13319.28    653.03 o 
   7   5   6    12058.67    11850.09    293.65 o 
   9   5   6     8992.78     8975.24    245.06 o 
  11   5   6     7421.45     7316.53    220.65 o 
  13   5   6     6125.26     5842.50    197.69 o 
 -22   6   6     9266.42     9241.79    274.80 o 
 -20   6   6     5524.31     5535.32    194.22 o 
 -18   6   6    10603.58    10827.07    414.77 o 
 -16   6   6     7572.76     7335.99    317.84 o 
 -14   6   6    10224.46    10639.28    386.94 o 
 -12   6   6     9202.46     9243.64    347.59 o 
 -10   6   6    13357.56    12546.45    440.20 o 
  -8   6   6    16835.32    16660.89    522.90 o 
  -6   6   6    11322.24    10874.26    375.90 o 
  -4   6   6    14467.39    13745.14    325.16 o 
  -2   6   6     9838.18     9702.49    245.87 o 
   0   6   6     7783.39     7684.70    320.40 o 
   2   6   6     8205.61     8307.96    267.21 o 
   4   6   6     4372.25     4536.07    147.31 o 
   6   6   6     8634.86     8755.54    233.54 o 
   8   6   6     7716.56     7666.94    220.62 o 
  10   6   6     6653.29     6857.85    211.01 o 
  12   6   6     6857.25     6807.49    215.92 o 
 -21   7   6     7726.41     7488.93    240.29 o 
 -19   7   6    11254.94    10544.74    423.73 o 
 -17   7   6     7203.47     7418.85    325.35 o 
 -15   7   6     7815.54     7722.13    327.75 o 
 -13   7   6    11927.83    11880.71    430.93 o 
 -11   7   6     7332.91     7499.78    307.12 o 
  -9   7   6    13293.41    13048.56    449.48 o 
  -7   7   6     9252.89     9022.42    332.39 o 
  -5   7   6     8622.29     8102.72    222.71 o 
  -3   7   6    14349.97    14085.24    331.52 o 
  -1   7   6     8573.00     8592.30    344.87 o 
   1   7   6    15132.49    15036.68    534.74 o 
   3   7   6     9811.11    10148.21    394.14 o 
   5   7   6     7371.21     7082.32    203.34 o 
   7   7   6     6913.62     6915.33    204.11 o 
   9   7   6     6301.82     6386.57    202.47 o 
  11   7   6     6217.08     6115.04    202.85 o 
 -20   8   6     5960.90     5852.06    301.52 o 
 -18   8   6     6293.87     6265.07    305.68 o 
 -16   8   6     6224.19     6123.67    293.52 o 
 -14   8   6     5195.51     5390.10    263.93 o 
 -12   8   6     8019.21     7143.40    314.96 o 
 -10   8   6     7113.61     6867.79    298.96 o 
  -8   8   6    12090.89    11696.60    418.93 o 
  -6   8   6    10204.01     9869.78    261.34 o 
  -4   8   6    10626.02    10348.42    268.06 o 
  -2   8   6    14065.43    13578.50    493.15 o 
   0   8   6     7929.74     7443.80    326.31 o 
   2   8   6     6361.25     6163.66    294.32 o 
   4   8   6     6395.92     5956.83    294.96 o 
   6   8   6     3517.71     3467.58    136.90 o 
   8   8   6     5466.05     5170.25    179.47 o 
 -17   9   6     7379.74     7015.75    334.15 o 
 -15   9   6     5979.53     5892.53    294.48 o 
 -13   9   6     7925.42     7359.98    330.63 o 
 -11   9   6     6298.95     6236.92    286.96 o 
  -9   9   6     8620.55     8418.64    239.82 o 
  -7   9   6     6902.50     6615.44    201.93 o 
  -5   9   6     7617.87     7399.62    219.07 o 
  -3   9   6     8566.17     8367.08    350.47 o 
  -1   9   6    10758.40    10256.50    408.85 o 
   1   9   6     7451.94     7167.07    331.43 o 
   3   9   6     6099.34     6178.69    303.92 o 
   5   9   6     6462.12     6270.83    313.20 o 
   7   9   6     3920.06     4042.46    250.65 o 
 -16  10   6     3559.15     3574.58    231.62 o 
 -14  10   6     3955.29     4286.55    242.98 o 
 -12  10   6     4108.76     4014.68    158.60 o 
 -10  10   6     4536.66     4360.83    164.04 o 
  -8  10   6     5848.50     5679.09    191.43 o 
  -6  10   6     5570.62     5398.67    215.86 o 
  -4  10   6     5600.45     5609.88    274.97 o 
  -2  10   6     6106.19     6398.15    301.36 o 
   0  10   6     6212.32     6168.13    300.40 o 
   2  10   6     4429.71     4725.47    261.05 o 
   4  10   6     5303.17     5393.94    293.36 o 
 -11  11   6     6340.80     6492.35    212.38 o 
  -9  11   6     4419.51     4491.70    244.26 o 
  -7  11   6     5525.21     5703.40    194.99 o 
  -5  11   6     5447.55     5465.76    276.09 o 
  -3  11   6     5113.59     4914.07    258.01 o 
  -1  11   6     6295.71     6302.66    305.04 o 
   1  11   6     3694.05     3800.60    237.70 o 
 -23   1   7       76.03       30.72     30.52 o 
 -21   1   7       40.52       92.10     38.32 o 
 -19   1   7      107.43       54.97     30.28 o 
 -17   1   7      306.95      238.36    112.45 o 
 -15   1   7     1198.02      985.39     78.04 o 
 -13   1   7      107.39       89.71     30.06 o 
 -11   1   7      729.76      803.17     78.54 o 
  -9   1   7      248.96      250.45     41.71 o 
  -7   1   7      868.84      947.91     96.29 o 
  -5   1   7     1102.36     1235.35    102.05 o 
  -3   1   7     1106.78     1090.91     94.38 o 
  -1   1   7      778.21      820.90     86.06 o 
   1   1   7     1872.03     1802.41    132.29 o 
   3   1   7      212.75      175.74     37.29 o 
   5   1   7      369.96      314.32     65.58 o 
   7   1   7      328.60      251.10     44.74 o 
   9   1   7       72.28      110.53     52.95 o 
  11   1   7       55.36       75.18     50.71 o 
 -24   2   7      422.81      450.78     65.45 o 
 -22   2   7      260.95      264.26     50.45 o 
 -20   2   7       55.66       19.92     28.05 o 
 -18   2   7      290.33      284.64     53.67 o 
 -16   2   7      258.81      201.74     78.70 o 
 -14   2   7      787.90      670.12     65.98 o 
 -12   2   7      160.57      102.39     32.09 o 
 -10   2   7     2332.05     2082.33    143.00 o 
  -8   2   7       25.13       23.83     29.11 o 
  -6   2   7      367.91      448.52     68.30 o 
  -4   2   7     1638.85     1817.28    122.21 o 
  -2   2   7      284.86      366.94     60.46 o 
   0   2   7      621.98      695.98     90.70 o 
   2   2   7     1293.38     1270.07     72.49 o 
   4   2   7     1126.88     1043.71     71.53 o 
   6   2   7      719.31      631.72     61.38 o 
   8   2   7      113.55      134.10     37.61 o 
  10   2   7      280.46      190.03     62.86 o 
 -23   3   7      287.95      245.95     57.10 o 
 -21   3   7      144.65      117.32     74.62 o 
 -19   3   7      361.59      379.43     57.20 o 
 -17   3   7      235.19      180.84     42.53 o 
 -15   3   7      553.22      599.97     77.98 o 
 -13   3   7      323.82      409.81     75.02 o 
 -11   3   7      329.76      374.94     68.14 o 
  -9   3   7     1154.99     1270.55    107.65 o 
  -7   3   7      320.85      379.74     64.14 o 
  -5   3   7      781.19      786.67     83.98 o 
  -3   3   7       64.04       60.78     34.87 o 
  -1   3   7      963.73      868.09    104.13 o 
   1   3   7     2192.88     2223.49     96.84 o 
   3   3   7      291.45      261.81     41.55 o 
   5   3   7       25.27       28.49     25.14 o 
   7   3   7      146.84      100.44     36.24 o 
   9   3   7       65.39       48.99     32.11 o 
  11   3   7       27.34       -2.58     31.10 o 
 -22   4   7      155.41       39.07     34.68 o 
 -20   4   7      443.57      458.20     63.90 o 
 -18   4   7      835.15      794.16     75.13 o 
 -16   4   7      178.93      129.68     37.51 o 
 -14   4   7       46.08       35.35     32.95 o 
 -12   4   7      837.48      641.75     85.42 o 
 -10   4   7      575.35      505.47     75.50 o 
  -8   4   7      118.99      124.93     43.19 o 
  -6   4   7      205.68      211.30     51.35 o 
  -4   4   7      150.26      106.53     38.71 o 
  -2   4   7      657.80      735.01     97.09 o 
   0   4   7     2309.26     2514.86    166.04 o 
   2   4   7     2334.51     2270.90    100.16 o 
   4   4   7      210.29      223.28     71.18 o 
   6   4   7      224.02      143.66     73.26 o 
   8   4   7       48.12       11.72     29.39 o 
  10   4   7       11.01       13.74     30.76 o 
 -21   5   7      383.97      415.52     62.99 o 
 -19   5   7      745.86      680.38     74.37 o 
 -17   5   7      140.41      156.92     56.47 o 
 -15   5   7      866.77      910.32    105.73 o 
 -13   5   7       48.17       20.63     32.79 o 
 -11   5   7       87.28       97.25     44.63 o 
  -9   5   7     1024.98      851.14     91.50 o 
  -7   5   7       91.72      110.05     41.59 o 
  -5   5   7      381.16      262.65     54.23 o 
  -3   5   7     1080.07     1067.24    115.17 o 
  -1   5   7     1162.30     1133.94    117.57 o 
   1   5   7      125.35      108.77     46.23 o 
   3   5   7      572.86      564.50     89.58 o 
   5   5   7      433.57      511.01     58.07 o 
   7   5   7      116.58       81.50     34.78 o 
   9   5   7      147.62      146.57     44.60 o 
 -20   6   7      884.84      947.57     88.15 o 
 -18   6   7       16.54      -19.83     31.99 o 
 -16   6   7      290.36      136.28     55.35 o 
 -14   6   7      274.15      216.90     60.46 o 
 -12   6   7       30.52       67.50     40.79 o 
 -10   6   7      124.64       65.58     40.15 o 
  -8   6   7      285.31      402.77     67.50 o 
  -6   6   7      123.27       98.53     40.15 o 
  -4   6   7      728.65      767.82     62.72 o 
  -2   6   7      706.18      677.10     98.85 o 
   0   6   7       60.50       42.07     40.47 o 
   2   6   7       53.21       21.75     41.75 o 
   4   6   7       12.57        2.40     39.51 o 
   6   6   7      430.97      340.48     52.80 o 
   8   6   7      180.62      135.93     41.76 o 
 -19   7   7      161.35      204.91     68.14 o 
 -17   7   7     1223.17     1190.09    128.93 o 
 -15   7   7      940.94      986.46    114.53 o 
 -13   7   7      819.03      860.89    103.97 o 
 -11   7   7       31.66       40.79     37.27 o 
  -9   7   7      328.22      336.55     68.46 o 
  -7   7   7      263.06      229.22     59.50 o 
  -5   7   7      324.58      300.54     45.40 o 
  -3   7   7      386.76      331.11     77.10 o 
  -1   7   7       64.01       84.94     46.07 o 
   1   7   7       82.51       47.67     48.63 o 
   3   7   7       61.62       48.15     44.31 o 
   5   7   7      153.98      128.93     62.70 o 
   7   7   7      396.69      314.32     84.62 o 
 -16   8   7     1169.46     1309.26    133.40 o 
 -14   8   7      922.56      728.45    101.73 o 
 -12   8   7      188.97      197.55     60.94 o 
 -10   8   7      256.29      172.27     55.99 o 
  -8   8   7      218.18      175.24     39.47 o 
  -6   8   7      812.84      764.51     67.18 o 
  -4   8   7     1231.16     1192.81    127.17 o 
  -2   8   7      770.14      876.41    112.93 o 
   0   8   7      115.47      141.24     57.74 o 
   2   8   7       34.77       93.90     54.71 o 
   4   8   7      162.24      247.61     76.94 o 
 -15   9   7      530.40      403.73     88.46 o 
 -13   9   7      455.04      477.95     89.58 o 
 -11   9   7      382.67      370.14     78.38 o 
  -9   9   7      280.03      290.09     51.62 o 
  -7   9   7      733.33      726.85     69.36 o 
  -5   9   7     1160.33     1136.34    125.25 o 
  -3   9   7      538.41      568.97     97.41 o 
  -1   9   7      155.17      154.20     62.54 o 
   1   9   7       80.02      148.92     65.58 o 
 -10  10   7      207.64      119.01     39.69 o 
  -8  10   7      487.01      466.32     62.05 o 
  -6  10   7      906.77      944.39    117.73 o 
  -4  10   7      822.25      910.96    118.53 o 
  -2  10   7      518.79      579.21    103.97 o 
 -22   0   8    11375.77    11175.14    460.84 o 
 -20   0   8    11718.87    11174.02    452.36 o 
 -18   0   8    12780.62    12942.19    497.15 o 
 -16   0   8    14090.74    14433.16    530.26 o 
 -14   0   8     5736.30     5929.80    289.68 o 
 -12   0   8    15775.37    16532.13    576.01 o 
 -10   0   8    10635.95    11213.85    429.33 o 
  -8   0   8    16192.86    17872.25    600.64 o 
  -6   0   8    21584.10    23165.10    731.97 o 
  -4   0   8     8102.31     8982.43    355.59 o 
  -2   0   8     9585.54    10041.19    379.10 o 
   2   0   8     5800.62     6203.33    282.01 o 
   8   0   8     3900.87     4048.85    216.90 o 
 -21   1   8     7034.41     7682.59    252.15 o 
 -19   1   8     7474.08     7881.92    252.70 o 
 -17   1   8     9011.72     9260.69    277.05 o 
 -15   1   8     9893.49     9896.42    287.01 o 
 -13   1   8     9642.70     9958.33    283.96 o 
 -11   1   8     8463.11     9028.81    263.62 o 
  -9   1   8    12161.69    12164.40    319.48 o 
  -7   1   8    13017.08    14145.78    353.21 o 
  -5   1   8    15154.66    16769.74    397.79 o 
  -3   1   8     6053.13     6766.38    287.28 o 
   1   1   8     5518.16     5703.46    271.93 o 
   3   1   8     6530.37     6960.89    307.60 o 
   5   1   8     8662.89     9076.65    342.15 o 
   7   1   8     6538.79     7078.93    297.20 o 
 -20   2   8     9931.57     9674.88    291.73 o 
 -18   2   8     7224.72     7310.93    332.79 o 
 -16   2   8     9268.99     9317.87    277.49 o 
 -14   2   8    10364.06    11160.51    309.97 o 
 -12   2   8     7573.83     8197.87    248.43 o 
 -10   2   8    12135.85    12964.07    335.48 o 
  -8   2   8    11220.63    12094.41    444.20 o 
  -6   2   8    14163.55    14781.23    509.79 o 
  -4   2   8    10740.14    11729.39    413.17 o 
   0   2   8     8530.73     9882.68    389.34 o 
   2   2   8    10174.86    11397.84    373.98 o 
   4   2   8     7413.13     7688.46    225.08 o 
   6   2   8     6978.15     7675.12    348.63 o 
 -21   3   8     6797.85     6843.80    236.55 o 
 -19   3   8     7492.09     7773.97    252.25 o 
 -17   3   8     9126.77     9575.28    285.96 o 
 -15   3   8     8143.31     8535.37    573.77 o 
 -13   3   8     8093.86     8688.52    259.97 o 
 -11   3   8    12731.13    12930.83    472.04 o 
  -9   3   8     8269.31     8595.33    347.43 o 
  -7   3   8    13251.29    14057.90    488.03 o 
  -5   3   8     7421.72     7715.73    309.04 o 
  -1   3   8     6878.72     7826.90    341.99 o 
   1   3   8     7931.71     9325.70    389.66 o 
   3   3   8     7591.88     8114.34    244.90 o 
   5   3   8     4426.62     4672.13    167.85 o 
   7   3   8     5251.34     5626.55    191.79 o 
 -20   4   8     6579.22     6853.59    236.84 o 
 -18   4   8     6356.65     6533.26    226.89 o 
 -16   4   8     7132.09     7591.31    378.38 o 
 -14   4   8    10441.10    10064.87    399.57 o 
 -12   4   8     9187.24     9653.62    384.22 o 
 -10   4   8     9367.06     9442.79    370.78 o 
  -8   4   8     8559.26     9193.74    357.03 o 
  -6   4   8     6417.77     6656.33    281.21 o 
  -2   4   8    10826.18    11743.79    457.96 o 
   0   4   8    12860.47    13357.44    502.91 o 
   2   4   8    11285.29    11855.92    464.68 o 
   4   4   8     7315.21     8312.53    369.34 o 
   6   4   8     5065.62     5060.55    179.57 o 
 -19   5   8     5319.61     5643.90    211.46 o 
 -17   5   8     5642.51     6348.55    301.12 o 
 -15   5   8     8639.70     9171.99    378.30 o 
 -13   5   8     8644.69     9005.31    366.78 o 
 -11   5   8     7675.60     7564.41    326.15 o 
  -9   5   8     8295.87     8307.25    339.91 o 
  -7   5   8     2669.68     2634.51    160.76 o 
  -3   5   8     5201.50     5177.36    274.33 o 
  -1   5   8     6046.45     5940.19    298.64 o 
   1   5   8     6858.48     6788.29    326.95 o 
   3   5   8     5215.76     5286.93    282.33 o 
   5   5   8     4068.13     4691.56    266.97 o 
 -16   6   8     5845.20     5812.39    291.76 o 
 -14   6   8     8038.23     8542.39    359.43 o 
 -12   6   8     8763.31     8491.20    357.83 o 
 -10   6   8     8019.63     7919.51    334.31 o 
  -8   6   8     6666.10     6336.89    279.45 o 
  -4   6   8     9765.95    10010.96    416.53 o 
  -2   6   8     6878.20     6899.62    331.91 o 
   0   6   8    11202.13    11685.88    473.16 o 
   2   6   8     5265.01     5763.12    303.76 o 
 -15   7   8     6723.31     6978.48    327.11 o 
 -13   7   8     9151.25     8670.84    367.42 o 
 -11   7   8     8531.27     8853.35    360.86 o 
  -9   7   8     7341.10     7099.73    307.60 o 
  -7   7   8     5561.92     6074.08    306.96 o 
  -5   7   8     5687.16     5917.48    301.68 o 
  -3   7   8     3945.70     4209.13    247.13 o 
  -1   7   8     6194.74     6368.40    320.72 o 
   1   7   8     6585.45     6772.46    343.11 o 
 -12   8   8     5271.25     5173.52    263.45 o 
 -10   8   8     5387.73     5500.47    269.37 o 
  -8   8   8     6798.48     7064.86    339.11 o 
  -6   8   8     5896.13     5973.31    305.20 o 
  -4   8   8     6498.21     6666.08    330.15 o 
  -2   8   8     6132.45     6740.94    331.59 o 
 -17   1   9       95.35      106.79     41.97 o 
 -15   1   9      380.98      317.14     78.94 o 
 -13   1   9      140.08      100.55     52.79 o 
 -11   1   9      128.24      172.37     44.17 o 
  -9   1   9      282.79      266.00     51.15 o 
  -7   1   9       85.94       65.71     35.83 o 
  -5   1   9      167.92      176.02     44.54 o 
  -3   1   9      123.72      183.15     63.18 o 
  -1   1   9       15.84      -22.55     41.91 o 
   1   1   9       46.26        9.44     46.07 o 
 -16   2   9      120.60       63.91     35.83 o 
 -14   2   9      150.99      181.40     46.83 o 
 -12   2   9       73.71       73.61     34.32 o 
 -10   2   9      342.47      254.94     52.62 o 
  -8   2   9      197.88      197.73     47.99 o 
  -6   2   9       91.53       45.47     32.88 o 
  -2   2   9      129.46       86.22     52.79 o 
   0   2   9      131.41      143.16     64.62 o 
 -15   3   9      661.49      597.64     74.52 o 
 -13   3   9       29.18       12.49     28.42 o 
 -11   3   9       93.12       61.01     34.66 o 
  -9   3   9       45.27       53.59     44.31 o 
  -7   3   9      463.62      475.87     85.74 o 
  -3   3   9       75.44       49.27     53.11 o 
  -1   3   9      234.09      243.62     78.70 o 
 -14   4   9       79.11       98.08     40.24 o 
 -12   4   9      412.51      365.34     83.02 o 
 -10   4   9      396.53      335.59     78.70 o 
  -8   4   9       40.17       -4.64     37.27 o 
  -4   4   9       66.81       11.84     49.27 o 
  -2   4   9        5.03      -14.40     41.11 o 
 -11   5   9      213.69      261.53     68.94 o 
  -9   5   9       42.05       71.66     46.07 o 
  -5   5   9      242.10      191.95     71.02 o 
  -3   5   9      254.78      300.88     85.58 o 
                                                 
